# Supplementary material for: De novo promoters emerge more readily from random DNA than from genomic DNA
Source: Sci Adv. 2026 May 29;12(22):eaec2554. doi: 10.1126/sciadv.aec2554 (PMC13220856; doi:10.1126/sciadv.aec2554)
Supplement: Supplementary file 2 — Table S1 [file sciadv.aec2554_table_s1.zip]

Archive with 1 entries (1 files):
- aec2554_table_s1.xlsx
