# Supplementary material for: De novo promoters emerge more readily from random DNA than from genomic DNA
Source: Sci Adv. 2026 May 29;12(22):eaec2554. doi: 10.1126/sciadv.aec2554 (PMC13220856; doi:10.1126/sciadv.aec2554)
Supplement: Supplementary file 2 — Table S1 [file sciadv.aec2554_table_s1.zip › aec2554_table_s1.xlsx]

## Sheet: Sheet1
Name	RegDB_seq	Fuqua_seq	Same_direction_score	Opposite_direction_score
purAp	GGTCATTTTTGAGTGCAAAAAGTGCTGTAACTCTGAAAAAGCGATGGTAGAATCCATTTTTAAGCAAACGGTGATTTTGAA	TCGATTGGCTGAACAAAAAACAGACTGATCGAGGTCATTTTTGAGTGCAAAAAGTGCTGTAACTCTGAAAAAGCGATGGTAGAATCCATTTTTAAGCAAACGGTGATTTTGAAAAATGGGTAACAACGTCGTCGTACTGGGCACCCAATGGGGTGACGAAGGTAAAGGTAAGATCGTCGATCTTA	3.99366	1.84837
yjeFp2	GCCCAAACTGCAAGCATGGCTGGACAAACAATACCACGGCGAAATGGACTGGATGGCACGTCACGGTATGCTGCGCGCTCG	TAGCGAGTCCGAGCCCAAACTGCAAGCATGGCTGGACAAACAATACCACGGCGAAATGGACTGGATGGCACGTCACGGTATGCTGCGCGCTCGCCCTCATGAGTTATTGCCCGGTACGCTGCGCGTGATCAGCGTGCGGATGAATTACCTTCCTGCA	3.96953	1.22222
fnrSp	CTTGACGTTGCATTCACCTGCAAGAGAGATATTGCCCTGAATGGGTAGAGAGTTTATTGACTTCGCTCAAACTTTGCGGCG	TGAAGTAAGACAATATGGAGCGCAACGCCCATCGCTTGACGTTGCATTCACCTGCAAGAGAGATATTGCCCTGAATGGGTAGAGAGTTTATTGACTTCGCTCAAACTTTGCGGCGTTTTTGTATACAGACAGCCGGAAAAATTGCTTTTGTA	3.93977	2.19529
nlpDp2	GTATCGTGAACATCTTTTCCAGTGTTCAGTAGGGTGCCTTGCACGGTAATTATGTCACTGGTTATTAACCAATTTTTCCTG	TAGCGTATCGTGAACATCTTTTCCAGTGTTCAGTAGGGTGCCTTGCACGGTAATTATGTCACTGGTTATTAACCAATTTTTCCTGGGGGATAAATGAGCGCGGGAAGCCCAAAATTCACCGTTCGCCGCAA	3.84138	1
rpsUp2	GCTTATTTCAAAATGGTGCGGAATTTTACTGCAATTGCTGCTGCTTTGTAAAGCACCGCGGCCTTTTTTGAAAGGGACTTT	TTTTGATTAATTCGGTTTGCCGCTGGCATCAACGCCAGCTTATTTCAAAATGGTGCGGAATTTTACTGCAATTGCTGCTGCTTTGTAAAGCACCGCGGCCTTTTTTGAAAGGGACTTTTATA	3.44715	1.2402
rpsUp3	GTTTGCCGCTGGCATCAACGCCAGCTTATTTCAAAATGGTGCGGAATTTTACTGCAATTGCTGCTGCTTTGTAAAGCACCG	TTTTGATTAATTCGGTTTGCCGCTGGCATCAACGCCAGCTTATTTCAAAATGGTGCGGAATTTTACTGCAATTGCTGCTGCTTTGTAAAGCACCGCGGCCTTTTTTGAAAGGGACTTTTATA	3.44715	1.2402
sokCp	GAGGCCTCCTATATGCTGAACACATGTAGAGTGCCTCTTACTGACCGTAAGGTCAAGGAGAAGAGAGCAATGAAGCAGCAT	TCGAGTGATATTTTACCATCAACCCGAGGCCTCCTATATGCTGAACACATGTAGAGTGCCTCTTACTGACCGTAAGGTCAAGGAGAAGAGAGCAATGAAGCAGCATAAGGCGATGATTGTCGCCCTGAA	3.29185	2
treRp1	AACGATAAACCAGACTTTACCCATTGCTGAATGCACGGGTAACGTTAGGCTCAAATAATTAAACAACACGTTACAGGACAA	TATGGCGATATAATACCTGCTGACAACTAAACCAACGATAAACCAGACTTTACCCATTGCTGAATGCACGGGTAACGTTAGGCTCAAATAATTAAACAACACGTTACAGGACAACAGGATGCAAAATCGGCTGACCATCAAAGATATCGCGCGCTTAAGCGGCGTGGGGAAATCTACAGTTTCCCGGGTGCTGAATAA	3.21942	1
treRp2	AACCAACGATAAACCAGACTTTACCCATTGCTGAATGCACGGGTAACGTTAGGCTCAAATAATTAAACAACACGTTACAGG	TATGGCGATATAATACCTGCTGACAACTAAACCAACGATAAACCAGACTTTACCCATTGCTGAATGCACGGGTAACGTTAGGCTCAAATAATTAAACAACACGTTACAGGACAACAGGATGCAAAATCGGCTGACCATCAAAGATATCGCGCGCTTAAGCGGCGTGGGGAAATCTACAGTTTCCCGGGTGCTGAATAA	3.21942	1
treRp3	ACTAAACCAACGATAAACCAGACTTTACCCATTGCTGAATGCACGGGTAACGTTAGGCTCAAATAATTAAACAACACGTTA	TATGGCGATATAATACCTGCTGACAACTAAACCAACGATAAACCAGACTTTACCCATTGCTGAATGCACGGGTAACGTTAGGCTCAAATAATTAAACAACACGTTACAGGACAACAGGATGCAAAATCGGCTGACCATCAAAGATATCGCGCGCTTAAGCGGCGTGGGGAAATCTACAGTTTCCCGGGTGCTGAATAA	3.21942	1
mgtAp2	TGCACGGGTAACGTTAGGCTCAAATAATTAAACAACACGTTACAGGACAACAGGATGCAAAATCGGCTGACCATCAAAGAT	TATGGCGATATAATACCTGCTGACAACTAAACCAACGATAAACCAGACTTTACCCATTGCTGAATGCACGGGTAACGTTAGGCTCAAATAATTAAACAACACGTTACAGGACAACAGGATGCAAAATCGGCTGACCATCAAAGATATCGCGCGCTTAAGCGGCGTGGGGAAATCTACAGTTTCCCGGGTGCTGAATAA	3.21942	1
valVp	CAACGTTGTAGGTGACAACGGGGACGAATATTAGCGGCAGAGTGGGAAGGTGGCAAGAGGCAAAACGTAATTTTCTGCGCT	TACCAACTGAGCTATGAACGCAACGTTGTAGGTGACAACGGGGACGAATATTAGCGGCAGAGTGGGAAGGTGGCAAGAGGCAAAACGTAATTTTCTGCGCTATTTCGACCGTTTGCAGAGCTTTTAAGCAAATTGGCTATATTTTGTTGATTTGCAAGGGTGATTTTTATTCAGGA	3.20539	1
hyaAp	GCACGTCGCCAGAAAGTATTGTTAATAAAGCGTAGTGAAACTTTTGCACAAAACAATACAAACTGTGTGGATTTATCTTTT	TATCCTTCTGCACTGGCGCACGTCGCCAGAAAGTATTGTTAATAAAGCGTAGTGAAACTTTTGCACAAAACAATACAAACTGTGTGGATTTATCTTTTAGCGATAAAAATGGACCTATTTTTCTTTTGGCCGGGCGGTGGGGATGTTTAGCCGGTTGCTAAACGAGTAAAAGAGAAGGAATA	3.17232	1.50713
acrZp	CGCAAAGCTGACCGCACAAAAGGGGAGTGCTTTTCTGTGCTTAGCGGTTAGAATAGTCTCATGACTATATCTGGAGTTGAC	TAAAAGTCTTATTGTGACGGAAAACGAACGCCACGCAAAGCTGACCGCACAAAAGGGGAGTGCTTTTCTGTGCTTAGCGGTTAGAATAGTCTCATGACTATATCTGGAGTTGACCATA	3	1.33333
hfqp2	GATCCACAAAGGCTTTCCCGGGCACTGGAAGTTTTTTTCATTTCGGGTAAAACTTTAACGGAACTGACGCAAACGTCAGGA	TATCCGGTTGCGGCAGCAAGGATTCATCCAAATGATCCACAAAGGCTTTCCCGGGCACTGGAAGTTTTTTTCATTTCGGGTAAAACTTTAACGGAACTGACGCAAACGTCAGGAGACGCTCTACCGTATCAGGTGCA	3	1
ssrAp	CCAGAATCAGCCCCAATGTGTAAAGGTAAGTATACCAGATTTATGAGCGCCATGACCAGCCTCAATGGCGTTATCGTTAAA	TAACCGCCCCTCGGCATGCACCTTGGGTTTCGCAAATCCCGTCGAATCCAGAATCAGCCCCAATGTGTAAAGGTAAGTATACCAGATTTATGAGCGCCATGACCAGCCTCAATGGCGTTATCGTTAAAGATTTAGCACCCATGTAA	2.96639	1.41667
galRp	TCCCACGATGAAAACACGCCACCCCTTGAACCAACGGGCGTTTTCCGTAACACTGAAAGAATGTAAGCGTTTACCCACTAA	TTTACTTATTTGCGTTTGGCTCACATTCCCACGATGAAAACACGCCACCCCTTGAACCAACGGGCGTTTTCCGTAACACTGAAAGAATGTAAGCGTTTACCCACTAAGGTA	2.96061	1.03704
uxuAp	CGTTGCATCGGATGAGATGGCGTATAAGTTCTACCTTTTGGTAAGACATGTCAACCCGAATTCTGAAATTGGTTAACCACA	TTGTTTAGGTATCCGGATGAACAACCAGACCGCAGCCGTGGCGTTGCATCGGATGAGATGGCGTATAAGTTCTACCTTTTGGTAAGACATGTCAACCCGAATTCTGAAATTGGTTAACCACATCACAAGAATTTCACTCTCATGGTTGTTGCTGCAAATTGCAGCAAAGGGTAATCGATGGTTATTGATCAGAGGATGTA	2.95978	1.63534
sibBp	GGGAAACCCCGCTCTACCCTCACTCCTGAAAGTATGCCTTCACGATAAGATTGTCAATCCGCAGGCTTTGTAGTCTGCGAT	TCTCTTAGTCATAAGCTTCCCCGCTTACTAAGACTACCAGGGCGGGGGAAACCCCGCTCTACCCTCACTCCTGAAAGTATGCCTTCACGATAAGATTGTCAATCCGCAGGCTTTGTAGTCTGCGATCCTGCCAGCAAATATTA	2.95476	1.80175
ilvIHp1	GTGTTTATGTCTCTGGCTGCCAATTGCTTAAGCAAGATCGGACGGTTAATGTGTTTTACACATTTTTTCCGTCAAACAGTG	TCCGTGTTTATGTCTCTGGCTGCCAATTGCTTAAGCAAGATCGGACGGTTAATGTGTTTTACACATTTTTTCCGTCAAACAGTGAGGCAGGCCATGGAGATGTTGTCTGGAGCCGAGATGGTCGTCCGATCGCTTATCGATCAGGGCGTTAAACAAGTATTCGGTTATCCCGGAGGCGCA	2.88889	1
rnbp1	AAAGCGATCGGGTGCTCGGGTCAGCCATTGTATCGCCTGAACGGTAGCGCGCTCAACAGAATGACGGTCAGCCCATTGGTT	TAAAGGGCTGAACTGGGCGGCGCTAAAGCGATCGGGTGCTCGGGTCAGCCATTGTATCGCCTGAACGGTAGCGCGCTCAACAGAATGACGGTCAGCCCATTGGTTAAA	2.79288	1.06349
gntRp2	GCTTCCGGGGTTTTGCCGCGTCGTTAGCACAATGCGATGCAATTGATTTAGTGTATATCTAATAATTGTAAACAAGCACTG	TAGGCTTCCTCGCTCGCTCCGGTCGCGTGCTGATGTACGCTTCCGGGGTTTTGCCGCGTCGTTAGCACAATGCGATGCAATTGATTTAGTGTATATCTAATAATTGTAAACAAGCACTGTTTTCCCCGGGAAGGTTCTGATGTGTA	2.77577	1.6
chiXp	CGTCACTTTAAGCGACGGTGTAACTCGATTGTCGCTCAATCTCACCATCCTGCCAATACTCTTAGGCAAGATGACTCTTTT	TCGTCACTTTAAGCGACGGTGTAACTCGATTGTCGCTCAATCTCACCATCCTGCCAATACTCTTAGGCAAGATGACTCTTTTTTTTGGACCGCCATCAGGCGTATGCTTGCTTCGTTTTTTTGTTTAAGGCAGGAAAATTACCATGACACCCGA	2.758	1.48788
rrsBp1	TTGCCGTTGTTCCGTGTCAGTGGTGGCGCATTATAGGGAGTTATTCCGGCCTGACAAGAGGAAATTTAAAATAATTTTCTG	TCTGACCCGGCGGCGTGTTTGCCGTTGTTCCGTGTCAGTGGTGGCGCATTATAGGGAGTTATTCCGGCCTGACAAGAGGAAATTTAAAATAATTTTCTGACCGCGCATA	2.67372	1.11111
mtnp	CGCGATAAGCCCGATTTGAAGGCATAGTTTACCATGCGCTTACGGGGAAGCGTATTTCTCACGCGGGAGAGGACATGGCAC	TCTTCCATTGCACCAATGATGCCGATTTTCATAGATTTACTCGCGATAAGCCCGATTTGAAGGCATAGTTTACCATGCGCTTACGGGGAAGCGTATTTCTCACGCGGGAGAGGACATGGCACAGATTGATTTCCGAAAAAAAATAAACTGGCATCGTCA	2.66667	1
ssrSp2	AATGAAGACCAACTGTTCAGTATTTGTGACTCTAGTGCGTTCTTTCAGATCTTGCAACCGTTGGTTCAGATCGTCCGCTGC	TAATGAAGACCAACTGTTCAGTATTTGTGACTCTAGTGCGTTCTTTCAGATCTTGCAACCGTTGGTTCAGATCGTCCGCTGCCTGATTCAACGCATCCCTTTGGTCAGGCGGGCAGTA	2.61754	1.81312
secBp	TTCACACGTTATTTCAGCAGGGGATCCAGTCCACCACGTGCATCCAATGCATACAAGTCATCACAGCCGCCAATGTGCTGT	TTAAGTGTTGTCCTTAAATACTGCGCAATGTAATGCCAACGTTCACACGTTATTTCAGCAGGGGATCCAGTCCACCACGTGCATCCAATGCATACAAGTCATCACAGCCGCCAATGTGCTGTA	2.61525	1.00595
sibAp	GGAAACCTCTCCCTAACCCTCACTCCTGAAATTATGTCACTCCGCCCTTAGTGTCAATCGACGGCTCTCCGTTCTTGCGAG	TAAGAACACCAGGGGGAGGGGGAAACCTCTCCCTAACCCTCACTCCTGAAATTATGTCACTCCGCCCTTAGTGTCAATCGACGGCTCTCCGTTCTTGCGAGGCGAATAGCAAAATTTTCTGCGCCGA	2.42128	1.30396
repp	CAGCCAACCGGTTAGCGGCTTACACGCGGTCACATTCAAATGCGATTCTGCTACAATCCTCCCCCCGTTCGAAGATTGAGC	TGTCTTCTCTCTCTGATTTAAACATCCGCAGCCAACCGGTTAGCGGCTTACACGCGGTCACATTCAAATGCGATTCTGCTACAATCCTCCCCCCGTTCGAAGATTGAGCAATACACCTATGCGTCTAAACCCCGGCCA	2.33333	1
ftsKp1	CCCAGTACTGTTGCTGTATGGATTAACAGGAGTGTAATCAAAATACGCCGATTTTGCACCTGTTCCGTGTTAGCGCGTCTT	TACAGGCTTTTCCTGCCCGATGCTAAAACGGACAACAGTACCAGGTTACCCCAGTACTGTTGCTGTATGGATTAACAGGAGTGTAATCAAAATACGCCGATTTTGCACCTGTTCCGTGTTAGCGCGTCTTAATAACCAGACGATTACTCTGCTTGACTTCTTCCATAACAACGTATGTCA	2.32759	1.33333
yfgGp	ATGTCCCACGCTGTGGACGGTACTTACATTAAGGCACAACAGGACAAAATGGTCAATTCTTCGTTATGTAAAAAAGCGTCA	TTGATGATCAGTACGATACGGGTCATGCGACTGTTAAATCGGTGTCGTTTTCGCATACTGGTTGCCTGACTCACAAAAGGTTCCTTGAAGTATGTCCCACGCTGTGGACGGTACTTACATTAAGGCACAACAGGACAAAATGGTCAATTCTTCGTTATGTAAAAAAGCGTCAGA	2.30039	2.66667
rpsAp1	TTTGATCTCGGCCAAAAGGCGCTCAAAGTTAACACTAAAGCCCTTCTCCTGCAACTGTAGCATGCGGCGATGCGCACGTTC	TCTAAAGCATCGGCTGCCGGAACCAGTGGCGCTACCGCTCGGTTACGATCGCGGTCGTCGCGTTCTTTGATCTCGGCCAAAAGGCGCTCAAAGTTAACACTAAAGCCCTTCTCCTGCAACTGTAGCATGCGGCGATGCGCACGTTCTTCCGAGGAGA	2.25738	1.89688
yqjAp1	TCAAAATTACATGTCCGTGGAGTCTGATTTTGCTGAATGCAGGGGAGGGTGGCGAGAGGATTTACACAGGCTGACACTTTA	TATCTAATTGTAACAAAGGTCAACGTTGTTCGTTATCAAAATTACATGTCCGTGGAGTCTGATTTTGCTGAATGCAGGGGAGGGTGGCGAGAGGATTTACACAGGCTGACACTTTATACTTTTCGCTTACCGACGAGACAAACAGGCGCATTGCAGCGCCTGTCGA	2.24252	1.15385
mreBp1	CTGGGGCGGAAAAGAAAATCCGCTTACTTTACCAACCACACGCAGCAGCGACAAGGCGCAAAAATCATCTGCTACGGTGAA	TGCTGGGGCGGAAAAGAAAATCCGCTTACTTTACCAACCACACGCAGCAGCGACAAGGCGCAAAAATCATCTGCTACGGTGAAAATTAGTGCAGTTCGTTTCCTTTGTTACAAATCTCTGCCTGAGTCCAGAAAGGCTTAATGCATCAGCAGCAA	2.19888	1
melRp	AGGGTGAAAACCGTGCTCCCACTCGCAGTCATCCTCCCTCACTCCTGCCATAATTCTGATATTCCAGGAAAGAGAGCCATC	TAGCAGAGTTTTCGGCCTCATGATACTCGGAGAGTCCCCTCGCCCCTCTGGGAAGAGGGTGAAAACCGTGCTCCCACTCGCAGTCATCCTCCCTCACTCCTGCCATAATTCTGATATTCCAGGAAAGAGAGCCATCCATGAATACAGATACGTTTATGTGCA	2.18651	1.33333
sibAp	GGAAACCTCTCCCTAACCCTCACTCCTGAAATTATGTCACTCCGCCCTTAGTGTCAATCGACGGCTCTCCGTTCTTGCGAG	TGGGGGAGGGGGAAACCTCTCCCTAACCCTCACTCCTGAAATTATGTCACTCCGCCCTTAGTGTCAATCGACGGCTCTCCGTTCTTGCGAGGCGAATAGCAAAATTTTCTGCA	2.09585	1.79303
rhaTp	TCGTCGCGTCACATCTCCGACGAGATGAGTGTAAAAATCGTGCTGTCGATTAACCTTTCGCCTGTTGCCGCCGTTGTCGAT	TTTTTTTGAACGGAGCGTAAAAACAGGCTGCACTGGCCGCGCCGATCAAATGCCAAAATATCCCCATCGTAATCGCGTTACTCATCTTCTTATCCTCATCATTTTTCGTCGCGTCACATCTCCGACGAGATGAGTGTAAAAATCGTGCTGTCGATTAACCTTTCGCCTGTTGCCGCCGTTGTCGATTTACTGGCAAA	2.03128	1.1193
sodBp	CAATAGCCTTATTGTGCGTATGGATAGGGTAGCAAATTAAAAGGTGAGACAAAAGATGAACTTACCCTGTTGCCGTAACAA	TTGCATACGTACAATAGCCTTATTGTGCGTATGGATAGGGTAGCAAATTAAAAGGTGAGACAAAAGATGAACTTACCCTGTTGCCGTAACAACAGGGTAAAGTTTTAGCGAAGTGTTTTTGGGGTCATTACCCGACGAGCGCCA	2.0104	1.04167
tatAp1	GTAGATGATGATTAAACAAAGCCGCATTATACGTTACACGGCCCGCCTTGAGCGATGAAAAAATCAGCGTGTTTTGCGCCA	TGTAGATGATGATTAAACAAAGCCGCATTATACGTTACACGGCCCGCCTTGAGCGATGAAAAAATCAGCGTGTTTTGCGCCAACCGACAAACCAGGCGATCAGACCACCTGCCATTAACCAGCCGGGCATCAGCCCCCATTCAGGTCGGCTGACCAACAAGAATGTGCCACTTAATACTAACGTAGA	2.00564	1.44444
yqjAp1	TCAAAATTACATGTCCGTGGAGTCTGATTTTGCTGAATGCAGGGGAGGGTGGCGAGAGGATTTACACAGGCTGACACTTTA	TATTCAAAAACATAAATTCAAATTGAATCTAATTGTAACAAAGGTCAACGTTGTTCGTTATCAAAATTACATGTCCGTGGAGTCTGATTTTGCTGAATGCAGGGGAGGGTGGCGAGAGGATTTACACAGGCTGACACTTTATACTTTTCGCTA	2.00174	1.38093
arcAp1	GGACCCGACAGTGTCAAAAACGGCTGTCATCCTAACCATTTTAACAGCAACATAACAGGCTAAGAGGGGCCGGACACCCAA	TTACTTTCCCTCAGGACCCGACAGTGTCAAAAACGGCTGTCATCCTAACCATTTTAACAGCAACATAACAGGCTAAGAGGGGCCGGACACCCAATAAAACTACGCTTCGTTGACATATATCAAGTTCAA	2	1.9933
arcAp2	CCGACAGTGTCAAAAACGGCTGTCATCCTAACCATTTTAACAGCAACATAACAGGCTAAGAGGGGCCGGACACCCAATAAA	TTACTTTCCCTCAGGACCCGACAGTGTCAAAAACGGCTGTCATCCTAACCATTTTAACAGCAACATAACAGGCTAAGAGGGGCCGGACACCCAATAAAACTACGCTTCGTTGACATATATCAAGTTCAA	2	1.9933
arcAp3	CATCCTAACCATTTTAACAGCAACATAACAGGCTAAGAGGGGCCGGACACCCAATAAAACTACGCTTCGTTGACATATATC	TTACTTTCCCTCAGGACCCGACAGTGTCAAAAACGGCTGTCATCCTAACCATTTTAACAGCAACATAACAGGCTAAGAGGGGCCGGACACCCAATAAAACTACGCTTCGTTGACATATATCAAGTTCAA	2	1.9933
cvpAp1	TACGCCCTGTCATCCTGTTCGGGGCGCATTCTAACAGAAAAAGAAAACGTTTGCGTAGGGATTTCCTTCCCGCGCATCAAT	TAATCACCGCGATTATGGCGTAATCAATCCAGACCATATGTGTCCCACGATTTTACGCCCTGTCATCCTGTTCGGGGCGCATTCTAACAGAAAAAGAAAACGTTTGCGTAGGGATTTCCTTCCCGCGCATCAATAAAAATGGCGCTGAAAAAATATTCAACGCCATCGACTTTTTATGA	2	2.87879
frrp	ACAGTCACACACAGTGGAAGTGTGCTAAGTATAGCCCTGATTAAACATATTACGGGTAATCGTCTGGATTATTAGGCTATT	TAGTCAGACCAGACAGTCACACACAGTGGAAGTGTGCTAAGTATAGCCCTGATTAAACATATTACGGGTAATCGTCTGGATTATTAGGCTATTTTATTTGCCATTTTGGCCCCGGGCAGTGCTCGCCATCCTCACGTAA	2	1
ptap	AGAGACAGTTCACGAACCATTGCGGCATTTTCACCGATACCACCAGTGAATACAACAGCGTCCAGACGACCATCCATCAGC	TCGTTCATGATCAACTTCAAAGCCCAGCACGCCCAGTTTGCCCAGAGACAGTTCACGAACCATTGCGGCATTTTCACCGATACCACCAGTGAATACAACAGCGTCCAGACGACCATCCATCAGCGCAGTGTAGGCACCGATGTATTTCGCCAGGCGGTGGCAGA	2	1
ryfDp	GCGTACCGGATCGTCTTGATTCTTTAGGTTATATCAGCCAAATGAAACTTGCCATACGACCGGTGGTCTTGTCGCGACGAT	TGAGGTCATCCCTCAATTATTCAAGGTTATTGACCAGATTAATGTGAAAAGAAAATCACGCGTACCGGATCGTCTTGATTCTTTAGGTTATATCAGCCAAATGAAACTTGCCATACGACCGGTGGTCTTGTCGCGACGATA	2	1.64912
uvrCp3	GACCTTCTGGCCCTTGGTGATCATCAGCATAATCTGCAATTCACGTTCAGACAAACTGGCAAATGGGCTTTCTGTTTTTTC	TAGCTGTTCTGAGATCTCATTGACCTTCTGGCCCTTGGTGATCATCAGCATAATCTGCAATTCACGTTCAGACAAACTGGCAAATGGGCTTTCTGTTTTTTCTGGTTCGATCTGGCTTAACGCCATTTGTTGAGCGATGTCAGAAGCAATGTAACGCTGCCCTGAATAGACAGAACGAATCGCACTCAA	2	1
ssbp2	TTCTGAATAAGTGTAAACGCGCGATTGTACCATTACCAATAGCGCTTTTACTATGTTGTGACCTCGGTTCCGGGAAACAAA	TAAAAAATCGTTCTGAATAAGTGTAAACGCGCGATTGTACCATTACCAATAGCGCTTTTACTATGTTGTGACCTCGGTTCCGGGAAACAAACCTGGCCAGACATTGTTACACAACACTCCGGGA	1.99759	1.10857
ihfBp	GCGGCCGTAGCCGCCCTTAGTGCTTGATTACAGGACGAAACCTGCAATCTGTCAAGTAAACTCAACAAACTTCGGAATAAA	TAGGCAAATTAAGCGGCTGCTGTTGCTGCATTGATTAAGGGCGGCCGTAGCCGCCCTTAGTGCTTGATTACAGGACGAAACCTGCAATCTGTCAAGTAAACTCAACAAACTTCGGAATAAAAATCCCGAAGAGTCAGAA	1.99735	1.57878
uxuAp	CGTTGCATCGGATGAGATGGCGTATAAGTTCTACCTTTTGGTAAGACATGTCAACCCGAATTCTGAAATTGGTTAACCACA	TCCTGGAGTTGTTTAGGTATCCGGATGAACAACCAGACCGCAGCCGTGGCGTTGCATCGGATGAGATGGCGTATAAGTTCTACCTTTTGGTAAGACATGTCAACCCGAATTCTGAAATTGGTTAACCACATCACAAGAATTTCACTCTA	1.99462	2.56667
rpsAp1	TTTGATCTCGGCCAAAAGGCGCTCAAAGTTAACACTAAAGCCCTTCTCCTGCAACTGTAGCATGCGGCGATGCGCACGTTC	TGCGTTCTTTGATCTCGGCCAAAAGGCGCTCAAAGTTAACACTAAAGCCCTTCTCCTGCAACTGTAGCATGCGGCGATGCGCACGTTCTTCCGAGGAGGCA	1.99249	1.22917
hisSp	CAATGTTTCGGGAGCCATGCGGGTTCAATCATACACGGGAAGCGAGGCGCTTCCCATCACGTTATTATTTTTCAACCTGCT	TTGTTTTTTGCCACGTTTATTCTCTTTCTGAATATAAAAATGAACCCTCAACGCTTCCCTCAATGTTTCGGGAGCCATGCGGGTTCAATCATACACGGGAAGCGAGGCGCTTCCCATCACGTTATTATTTTTCAACCTGCTGAACGTCAATTCGACGCGCTTCGTCCAGCTGACTGGCTTTCGCACGAATGCGA	1.99061	1.11111
pykAp2	TCGTCACTTAAATTAAGTAACTGCTTATCAAAACGCGATTCCTTCAGCGCTTCTTTGACCCGCTTCAAGTTATCTCTGAAT	TGTCGTATAAGATTAGGACAGTGACAGTCGTTTTTAGCGATCGTCACTTAAATTAAGTAACTGCTTATCAAAACGCGATTCCTTCAGCGCTTCTTTGACCCGCTTCAAGTTATCTCTGAATTTTGCACCGCGTCGCAAAGTAAATCCTGTCGCCAGCACATCTATCACGGTCAGCTGTGCAAA	1.98958	1.17778
deoCp2	TAAAATTCACCTTGCGAGTTTGTTAGTATTCTAACATCTACTCCGCAACACACTTCGATACACATCACAATTAAGGAAATC	TGTCGTCATTCAGGGTGGTCAGGTCCATCAATTTCAGTGCACGCAGGCTGCTTGCTTTCAGATCAGTCATTTCATTCTCCTGGCTTGTCGCCAATAAAATTCACCTTGCGAGTTTGTTAGTATTCTAACATCTACTCCGCAACACACTTCGATACACATCACAATTAAGGAAATCTA	1.98528	1.56667
gntRp2	GCTTCCGGGGTTTTGCCGCGTCGTTAGCACAATGCGATGCAATTGATTTAGTGTATATCTAATAATTGTAAACAAGCACTG	TCTCGCTCCGGTCGCGTGCTGATGTACGCTTCCGGGGTTTTGCCGCGTCGTTAGCACAATGCGATGCAATTGATTTAGTGTATATCTAATAATTGTAAACAAGCACTGTTTTCCCCGGGAAGGTTCTGATGTGA	1.98527	1.26667
rrsBp1	TTGCCGTTGTTCCGTGTCAGTGGTGGCGCATTATAGGGAGTTATTCCGGCCTGACAAGAGGAAATTTAAAATAATTTTCTG	TTCTCAGGAGAACCCCGCTGACCCGGCGGCGTGTTTGCCGTTGTTCCGTGTCAGTGGTGGCGCATTATAGGGAGTTATTCCGGCCTGACAAGAGGAAATTTAAAATAATTTTCTGACCA	1.97579	1.16667
bolAp2	CCTGGTTTTTCCGTCAAGCGTATGAAGTTTACTGATTTAAAGATTGAAACACAGGCCTCGCATCAGTGTTTCTTTTACCAG	TTATCTCCTCCGACAACGCTGAGATGTCATCCATCCCTTTAAATACTAGCCGCTTTTACCGTTTCCATTGCAGCTTAACAACAAATATTTAGGTTTCGTCCTGGTTTTTCCGTCAAGCGTATGAAGTTTACTGATTTAAAGATTGAAACACAGGCCTCGCATCAGTGTTTCTTTTACCAGGGGCGATTA	1.96667	1.81097
aidBp1	CCCTCCATCAATGGCAGTCACCATTAGTATGGTCACTGCCATGGATTCATGACAGAAAGAGATTGCTAAAACATTCTTATC	TACGGTGTGAGTTTGCCAGTGCACTGTGTCTCCCTCCATCAATGGCAGTCACCATTAGTATGGTCACTGCCATGGATTCATGACAGAAAGAGATTGCTAAAACATTCTTATCCAGCAATGTAATGCA	1.96009	1.17222
lexAp	CCTGGGTGTATATACAGTTATGCTGTGAGTATATACAGCAAAAGGCGATTTTGGAACCATAAACTGCACAATAAACCAGAG	TATACCTGTCTGGCTGATGTGATCACGGATGAGATCAAACACCTCTTGTTGCCTGGCCGTTAACGCTTTCATTCCGCCCCCTGGGTGTATATACAGTTATGCTGTGAGTATATACAGCAAAAGGCGATTTTGGAACCATAAACTGCACAATAAACCAGAGATTTATCGAATA	1.95833	1.33333
rpsAp3	CGAGAGCCAATTTCTGGCGCGCGTATTGTAGCGCTTTTTCAATCACTTGCTCAATGCTTAAGGTGGTGGAATCCAACACTA	TTCGCTTATGCGAGAGCCAATTTCTGGCGCGCGTATTGTAGCGCTTTTTCAATCACTTGCTCAATGCTTAAGGTGGTGGAATCCAACACTAAAGCATCGGCTGCCGGAACCAGTGA	1.94836	1.13226
gapAp1	TTTGTTAGTGAATAAAAGGTTGCCTGTAAAATTACAAAAACCTTACGCAGCGTCAAGCGGAATCGTGTCAATCATTGCGAC	TTTTGATAGTCATATATTCCACCAGCTATTTGTTAGTGAATAAAAGGTTGCCTGTAAAATTACAAAAACCTTACGCAGCGTCAAGCGGAATCGTGTCAATCATTGCGACAAATCAATCCTGTGCCTAAGCATTACGCGACTGACTCGCCTCACTCTTCCTTTGGA	1.94214	1.5485
rpoDp1	CTGGATTTTGCACCAGCAACCCTATAAGTATACGCATGGTCGTGCGTTTTAGCTGCGGAACAGGGCGAGAAACGCCGCTCT	TCTGGATTTTGCACCAGCAACCCTATAAGTATACGCATGGTCGTGCGTTTTAGCTGCGGAACAGGGCGAGAAACGCCGCTCTCTGCCGCTTTTGGCATTAATCGTTCAAGCTGGCTGTCATCAA	1.93333	1.74
cdsAp3	AGCATCGCATTAGTAACTTTTTGCTTTGGCAAATTGCCTATGCCGAACTTTACTTTACAGATGTTCTCTGGCCCGATTTCG	TTGAAGAGATGCTAAACCAGCATGTCTGTATGCATGAACTGGCCCCTGTAGATTTAGTAATTAGGACTGGGGGGGAGCATCGCATTAGTAACTTTTTGCTTTGGCAAATTGCCTATGCCGAACTTTACTTTACAGATGTTCTCTGGCCCGATTTCGATGAACAAGACTTTGAAGGGGCGTA	1.92917	1.02564
csgAp	AGTAGCAACCGGGCAAAGATTGACCAGACAGGAGATTATAACCTTGCATATATTGATCAGGCGGGCAGTGCCAACGATGCC	TGGTCAAGCTGGGACTAATAATAGTGCTCAGTTACGGCAGGGAGGCTCAAAACTTTTGGCGGTTGTTGCGCAAGAAGGTAGTAGCAACCGGGCAAAGATTGACCAGACAGGAGATTATAACCTTGCATATATTGATCAGGCGGGCAGTGCCAACGATGCCAA	1.92593	1.33333
carAp2	GAGAATATTCACTCACTTTATTTGCATATTAATTCACAATGATGACGTAAATCAATGCAAATCTGCTTACCGACGAATTTC	TCCAGAGAATATTCACTCACTTTATTTGCATATTAATTCACAATGATGACGTAAATCAATGCAAATCTGCTTACCGACGAATTTCTGGCAAACGGCGGCATTCTGGAGATATGGGCGCTAAAAGTCAACTTA	1.92222	1.5
dapBp2	AGCCAAAAACGCTGATAATTAGAAATTAATGATAAACAGGGAGGGATATCAGTGAAAGGCATGAGTCGATGAATGACTGCA	TATTTGCATAGACCGTTTTCAGAGTAACCAGCGCATCGCTACGCCGCCAGCCAAAAACGCTGATAATTAGAAATTAATGATAAACAGGGAGGGATATCAGTGAAAGGCATGAGTCGATGAATGACTGCATGCCAATAA	1.91111	1.11913
lacZp1	AATTGTTATCCGCTCACAATTCCACACAACATACGAGCCGGAAGCATAAAGTGTAAAGCCTGGGGTGCCTAATGAGTGAGC	TAATCATGGTCATAGCTGTTTCCTGTGTGAAATTGTTATCCGCTCACAATTCCACACAACATACGAGCCGGAAGCATAAAGTGTAAAGCCTGGGGTGCCTAATGAGTGAGCTAACTCACATTAATTGCGTTGCGCTCACTGCCCGA	1.86667	1.98966
mhpAp	TGTAAATGATTTTTTATTGTGCGCTCAGTATAGGAAGGGTGTTTTCGGCTACAATCAAAACATGCCCGAATGTGCACCAGG	TAACTTATTTTGTTAAAAACATGTAAATGATTTTTTATTGTGCGCTCAGTATAGGAAGGGTGTTTTCGGCTACAATCAAAACATGCCCGAATGTGCACCAGGTGCACCACGTTGTTTTAACTATAGAAATGTCAATTA	1.84605	1.07516
aidBp1	GATAAGAATGTTTTAGCAATCTCTTTCTGTCATGAATCCATGGCAGTGACCATACTAATGGTGACTGCCATTGATGGAGGG	TTTACATTGCTGGATAAGAATGTTTTAGCAATCTCTTTCTGTCATGAATCCATGGCAGTGACCATACTAATGGTGACTGCCATTGATGGAGGGAGACACAGTGCACTGGCAAACTCACACCGTA	1.83333	1
dnaNp4	ACGATGACAATGTTCTGATTAAATTTGAAAAATCTTCTTTGATATCGTGGCTCTCTTCACGCAACTGCTCGATCTTACGGC	TTACGATGACAATGTTCTGATTAAATTTGAAAAATCTTCTTTGATATCGTGGCTCTCTTCACGCAACTGCTCGATCTTACGGCAGGCATGAAGCACCGTCGTGTGGTCACGGCCACCAAA	1.83333	1
malEp	TGCTCGTGAAAACACCTAAACGGACTCTAGTTTCTTTATACGGCAACCTCTTTCCATCCTCCTTGCCCCTACGCCCCACCG	TAATCTATGGTCCTTGTTGGTGAAGTGCTCGTGAAAACACCTAAACGGACTCTAGTTTCTTTATACGGCAACCTCTTTCCATCCTCCTTGCCCCTACGCCCCACCGTCA	1.82906	1
fadBp	ATCGGCATTTCTTTAATCTTTTGTTTGCATATTTTTAACACAAAATACACACTTCGACTCATCTGGTACGACCAGATCACC	TAAGTCTCCGCATCTTAGCACATCGTTCATCCAGAGCGTGATTTCTGCCGAGCGTGATCAGATCGGCATTTCTTTAATCTTTTGTTTGCATATTTTTAACACAAAATACACACTTCGACTCATCTGGTACGACCAGATCACCTTGCGGATTCAGA	1.8254	1.25926
rpsFp	AAAGGTCGGCTGAAAAATGACGCGTTATAGTACTTGTATGCCTCGCTAAACTCAAGGGCAGAGCCGAAATAAATCTCCCCT	TAATGACGCATCGAATTGCTCCTTACGGATTATTCAGCCTCCTGTCTGGGTCAGCCGAATCCCGGGGAGGCAAGGAACGTGTTAAAGGTCGGCTGAAAAATGACGCGTTATAGTACTTGTATGCCTCGCTAAACTCAAGGGCAGAGCCGAAATAAATCTCCCCTTTCGCAATTAACCTA	1.76667	1
csrAp1	GAGTCCACGGCATTGCCTGACGCTTATATTATTGCAATTTCGCGCTGACCCAGCCTTTCACACTGGCTAACGCTGCAGGTA	TCGTGAAGCGAGTCCACGGCATTGCCTGACGCTTATATTATTGCAATTTCGCGCTGACCCAGCCTTTCACACTGGCTAACGCTGCAGGTAAGGCCGCAGA	1.758	1
csrAp2	AGCGAGTCCACGGCATTGCCTGACGCTTATATTATTGCAATTTCGCGCTGACCCAGCCTTTCACACTGGCTAACGCTGCAG	TCGTGAAGCGAGTCCACGGCATTGCCTGACGCTTATATTATTGCAATTTCGCGCTGACCCAGCCTTTCACACTGGCTAACGCTGCAGGTAAGGCCGCAGA	1.758	1
hemNp	CACTTTTGTCGCCGCGACAACCGCTGTAGTTTAACGAATAACCACACCAGATAACATATAACCGGAAGGGTTATCAGCAGA	TTACGGCGTACCGGCGGATGCCCGTTTCGGGTCATCAGCCGGTTGCGCAGCCACTTTTGTCGCCGCGACAACCGCTGTAGTTTAACGAATAACCACACCAGATAACATATAACCGGAAGGGTTATCAGCAGAACGGGAAGGCCCACGGCGGCAATCCGA	1.73772	1.00833
tatAp1	GTAGATGATGATTAAACAAAGCCGCATTATACGTTACACGGCCCGCCTTGAGCGATGAAAAAATCAGCGTGTTTTGCGCCA	TGTGGTAGATGATGATTAAACAAAGCCGCATTATACGTTACACGGCCCGCCTTGAGCGATGAAAAAATCAGCGTGTTTTGCGCCAACCGACAAACCAGGCGATCAGACCACCTGCCATTAACCAGCCGGGCATCAGCCCCCATTCAGGTCGGCTGACCAA	1.71874	1.57576
metHp2	GGTGGGTCGTGGAATTGGGTAACCCGGCTTGTTGCGCCAGTTCCGTGAGTGCCACACTGCCATTGGATTCGGCAATCCACT	TTTAGCAGGCGGTGGGTCGTGGAATTGGGTAACCCGGCTTGTTGCGCCAGTTCCGTGAGTGCCACACTGCCATTGGATTCGGCAATCCACTCCAGTAATTTCAGGCCACGCGTA	1.71829	1.16842
infCp2	TGGGACGCGACGCAAAGTGTGCTCGCGGATTTTAAAGCCAATCTTCTCATTTCTCAAGTCTGCTTTAACACGAATGCCCGC	TACTTTGCCTGATTCCACCTCTTTATCACCACAGACCAGCATATATGGGACGCGACGCAAAGTGTGCTCGCGGATTTTAAAGCCAATCTTCTCATTTCTCAAGTCTGCTTTAACACGAATGCCCGCATTTGATAGTTTTTGCGTCAATTCGTTAACA	1.71429	2.43077
lspAp	TGGGCGATGAATTACGATTTGTCCTGTTGACCTCCGGCGCTACCGTTGCAGACTATAACGACGCACCTGCTGATGCTCAGC	TTGACCGCGCTGGGCGATGAATTACGATTTGTCCTGTTGACCTCCGGCGCTACCGTTGCAGACTATAACGACGCACCTGCTGATGCTCAGCAGAGCGAAGTACTA	1.70387	1
lacZp1	AATTGTTATCCGCTCACAATTCCACACAACATACGAGCCGGAAGCATAAAGTGTAAAGCCTGGGGTGCCTAATGAGTGAGC	TCTGTTTCCTGTGTGAAATTGTTATCCGCTCACAATTCCACACAACATACGAGCCGGAAGCATAAAGTGTAAAGCCTGGGGTGCCTAATGAGTGAGCTAACTCACATTAATTGCGTTGCGCTCACTGCCCGCTTTCCAGTCGGGAAACCTGTCGTGCCAGCTGCATTAATGAATCGGCCAACGCGCGGGA	1.7027	3.07131
csgAp	AGTAGCAACCGGGCAAAGATTGACCAGACAGGAGATTATAACCTTGCATATATTGATCAGGCGGGCAGTGCCAACGATGCC	TAAGGTAGTAGCAACCGGGCAAAGATTGACCAGACAGGAGATTATAACCTTGCATATATTGATCAGGCGGGCAGTGCCAACGATGCCAGTATTTCGCAATGTGCTTATGGTAATACTGCGATGATA	1.69231	1.00521
metJp3	ATGTGGGTACTGACCGTAAACCCGCATAGTTTACCGTACAGGCGTTACCGTGACATCGTGTAATGCACCTGTCGGCGTGAT	TCTCTTCGTCAATAAATTGAGACCAGACCACACAGTTGATGTGGGTACTGACCGTAAACCCGCATAGTTTACCGTACAGGCGTTACCGTGACATCGTGTAATGCACCTGTCGGCGTGATAATGCATATAATTTTAACGGCTATTTGGGATTTGCTCAATCTATA	1.69144	2.93496
panDp2	ATGCCTGCTTTGAGGAAATTCTCACGCAGTATTGCCCGATTTTTGTTTAGTGTCTACTCATCTGACGGCATTTGCGTCAGC	TCTACCCTGTCGTTAACGAAGCAGGCGATGCCTGCTTTGAGGAAATTCTCACGCAGTATTGCCCGATTTTTGTTTAGTGTCTACTCATCTGACGGCATTTGCGTCAGCAGTTTGCGTA	1.69114	1.97185
tatAp1	GTAGATGATGATTAAACAAAGCCGCATTATACGTTACACGGCCCGCCTTGAGCGATGAAAAAATCAGCGTGTTTTGCGCCA	TGTGGTAGATGATGATTAAACAAAGCCGCATTATACGTTACACGGCCCGCCTTGAGCGATGAAAAAATCAGCGTGTTTTGCGCCAACCGACAAACCAGGCGATCAGACCACCTGCCATTAACCAA	1.68246	1
metHp2	GGTGGGTCGTGGAATTGGGTAACCCGGCTTGTTGCGCCAGTTCCGTGAGTGCCACACTGCCATTGGATTCGGCAATCCACT	TTTCGCCAACCTGACGCACGAAACCCTGCTGTTGCATCGTGGTTAGCAGGCGGTGGGTCGTGGAATTGGGTAACCCGGCTTGTTGCGCCAGTTCCGTGAGTGCCACACTGCCATTGGATTCGGCAATCCACTCCAGTAATTTCAGGA	1.66667	1.00833
ribAp1	CGTGAACGATCGACGCGTCGTGATTAGGTGAACCCCTTCTCGTTATGGCAAAATAAGCCAATACAGAACCAGCATTATCTG	TGACAGATTTGTGCCATTCCGTGAACGATCGACGCGTCGTGATTAGGTGAACCCCTTCTCGTTATGGCAAAATAAGCCAATACAGAACCAGCATTATCTGGAGAATTTCATGCAGCTTAAACGTGTGGCAGAAGCCAAACA	1.66667	1
ibsCp	ACCGTTACAGCCCCATGCTGCCCTGCCATCGTAAATCCCCATTAAATAAACACAACGCATTGATCTGACTTTGATTTATTT	TAATCAGTATGATGACAAGTCGCATCATAACCCTTCTCCTTCAAGCCCTCGCTTCGGTGAGGGCTTTACCGTTACAGCCCCATGCTGCCCTGCCATCGTAAATCCCCATTAAATAAACACAACGCATTGATCTGACTTTGATTTATTTTCTGGAGCAGACTCGCAAAGTAGAATGCGA	1.66667	1
hfqp3	TGAAAAAATTGCGCACGATACGTCTCAATTGTACACATTCAGCCTGCGATAGCACCAACAACCTGTAATACTTCGTCACGC	TTGAACCTTTCGATTCTGAAAAAATTGCGCACGATACGTCTCAATTGTACACATTCAGCCTGCGATAGCACCAACAACCTGTAATACTTCGTCACGCGCCTGTTCTGGTTTTTCACTGTCAAGCCAGTGAACCCCTTCCCAACCACGCAGCCAA	1.65945	2.15152
aceEp1	AAAGCGCGGCAACTAAACGTAGAACCTGTCTTATTGAGCTTTCCGGCGAGAGTTCAATGGGACAGGTTCCAGAAAACTCAA	TGAAGATGTTGTAAATCAAGCGCATATAAAAGCGCGGCAACTAAACGTAGAACCTGTCTTATTGAGCTTTCCGGCGAGAGTTCAATGGGACAGGTTCCAGAAAACTCAACGTTATTAGATAGATAAGGAATAACCCATGTCAGAACGTTTCCA	1.65319	1
pheLp	TGTTTGTTTCCTTAAGTGACTTTAGTACAGTACCCGTACTGTTTTCACGCTGTCAACAAAAAACGCGCCCGAAGGCGCGTT	TTCCCATTCAGGGGAAGGTAAAAAAGAATGCGAAGAAAAACGGTATGTGTTTCATGTTTGTTTCCTTAAGTGACTTTAGTACAGTACCCGTACTGTTTTCACGCTGTCAACAAAAAACGCGCCCGAAGGCGCGTTGGCGATA	1.64336	1.88889
phoUp	GTGAACAGATCGTCCGTGTTGCTGAACTCAATCAATTCGCCCAGGTACATAAACGCCGTGTGGTCGGAACAACGCGCAGCC	TCTTCGCTGGCTTGGTGAACAGATCGTCCGTGTTGCTGAACTCAATCAATTCGCCCAGGTACATAAACGCCGTGTGGTCGGAACAACGCGCAGCCTGCTGCATGTTGTGGGTGACGATCACA	1.60916	1.03855
glnAp1	AATGTTGCACCAATATAGTGCTTCAATGGAAACATTAAGCACCATGTTGGTGCAATGACCTTTGGATAACCCTTTTTATGC	TTTATCATGCGCACCATCGTGCAAAAGGGCTGCACCACGATGTGAATGTTGCACCAATATAGTGCTTCAATGGAAACATTAAGCACCATGTTGGTGCAATGACCTTTGGATAACCCTTTTTATGCTCCGTGAAAGCGATCACAAAGGGACTCTGCAATACTTGTTTGCGGAGGATGTTTGTGATCCTGTTA	1.6	1
aceEp1	AAAGCGCGGCAACTAAACGTAGAACCTGTCTTATTGAGCTTTCCGGCGAGAGTTCAATGGGACAGGTTCCAGAAAACTCAA	TCGCATATAAAAGCGCGGCAACTAAACGTAGAACCTGTCTTATTGAGCTTTCCGGCGAGAGTTCAATGGGACAGGTTCCAGAAAACTCAACGTTATTAGATAGATAAGGAATAACCCATGA	1.59821	1.33333
frsAp	GCAGCCTCCAGAATACTTACTGGAAACTATTGTAACCCGCCTGAAGTTAAAAAGAACAACGCCCGGCAGTGCCAGGCGTTG	TCATGGATGCAGCCTCCAGAATACTTACTGGAAACTATTGTAACCCGCCTGAAGTTAAAAAGAACAACGCCCGGCAGTGCCAGGCGTTGAAAAGATTAGCGACCGGAGATTGGCGGGACGAATACGACGCCCATATCCCACGGCTGTTCAATCCAGGTATCTTGCGGGATATCAACAACATAGTCATCA	1.58621	1
fepDp1	AATTATCGTTATCGATCTTATTTGGATATGTTAGCATGTGCAGCCTAAGAATAGGTATTTAAAATATTTGATGGCAAGGCA	TTAATTATCGTTATCGATCTTATTTGGATATGTTAGCATGTGCAGCCTAAGAATAGGTATTTAAAATATTTGATGGCAAGGCATTGTAATGAATAAACAATCCTGGCTGCTTAACCTCAGCCTGTTGAAAACGCACCCGGCGTTTCGCGCAGTATTCCTCA	1.57085	1.99682
panDp2	ATGCCTGCTTTGAGGAAATTCTCACGCAGTATTGCCCGATTTTTGTTTAGTGTCTACTCATCTGACGGCATTTGCGTCAGC	TCTACCCTGTCGTTAACGAAGCAGGCGATGCCTGCTTTGAGGAAATTCTCACGCAGTATTGCCCGATTTTTGTTTAGTGTCTACTCATCTGACGGCATTTGCGTCAGCAGTTTGCGTACCGCGCCGAAGA	1.55556	1.95081
pykFp2	GGCTGAGACACAAGCACACATTCCTCTGCACGCTTTTTCGATGTCACCTATCCTTAGAGCGAGGCACCACCACTTTCGTAA	TGAATGGTTTCAGCACTTTGGACTGTAGAACTCAACGACTCAAAAACAGGCACTCACGTTGGGCTGAGACACAAGCACACATTCCTCTGCACGCTTTTTCGATGTCACCTATCCTTAGAGCGAGGCACCACCACTTTCGTAATACCGGATTCGCTTTCCGGCAGTGCGCCCAGA	1.5463	1
nusAp	CGTTATCAAAGCGGTAGACGGTGAAATGATCACAGTTACCGTCGAAGGTAAAGATGAAGTGTTCGCGCTGAGTAATATCCA	TGTATGGCGGTACAAAACCGTCGTAAATGGCAGGGCGTTATCAAAGCGGTAGACGGTGAAATGATCACAGTTACCGTCGAAGGTAAAGATGAAGTGTTCGCGCTGAGTAATATCCAGAAGGCGAACCTGGTTCCACACTTTTAA	1.51042	1.4
yjeFp1	TTTCAGCTAACGGGCGCTCGAGAATAGGCGCAGAATCGACAAACGGTCTAAAATTCAGCGAAACACAATGTTGCTGAATCA	TCCAGCTTTTTCAGCTAACGGGCGCTCGAGAATAGGCGCAGAATCGACAAACGGTCTAAAATTCAGCGAAACACAATGTTGCTGAATCATCTCGCCCAGCTTTTTGAGTCGGTTGCGCAGAAGTTTGTGATAGTCACGGCCCAGCGCATAAA	1.50206	1
