# Supplementary material for: De novo promoters emerge more readily from random DNA than from genomic DNA
Source: Sci Adv. 2026 May 29;12(22):eaec2554. doi: 10.1126/sciadv.aec2554 (PMC13220856; doi:10.1126/sciadv.aec2554)
Supplement: Supplementary file 3 — Source Data [file sciadv.aec2554_source_data.zip › aec2554_source_data.xlsx]

## Sheet: 1B
Supplementary Data 1 contains the wild-type random DNA sequences and their respective fluorescence scores
Supplementary Data 2 contains the wild-type genomic DNA sequences and their respective fluorescenec scores

## Sheet: 1C
AT-content	Random library	Genomic library
35-40%	0.116071	0.136967
40-45%	0.105319	0.152365
45-50%	0.120364	0.166034
50-55%	0.145465	0.1881
55-60%	0.172485	0.234488
60-65%	0.218582	0.260204

## Sheet: 1D
TF	bits	rand_freq	gen_freq
sigma28_10	11.875	0.109872	0.222041
NtrC	14.8521	0.0186234	0.0261577
FhlA	10.4182	0.17158	0.228311
FlhDC	12.8585	0.0563372	0.06774
RhaS	10.6419	0.157569	0.186391
sigma54	18.2545	0.0044953	0.00505083
PutA	2.97228	0.695254	0.72695
MalT	9.31527	0.202872	0.204972
sigH_10	4.05838	0.999825	0.999891
sigH_35	7.81594	0.568918	0.562178
minus35	4.8911	0.99171	0.943853
HipAB	22.2448	0.000467044	0.000424531
GalR	14.5421	0.0357873	0.0310779
sigma32_10	4.47589	0.986806	0.852731
MraZ	5.71032	0.867826	0.730303
RutR	15.5641	0.0153541	0.0123441
Fis	5.84873	0.913188	0.722335
Lrp	5.71225	0.954113	0.752193
Dan	6.61786	0.846751	0.660832
MetR	13.8065	0.050324	0.0354865
minus10	5.62742	0.962753	0.672752
CsgD	6.18398	0.923113	0.639747
HNS	6.2786	0.900169	0.616583
GalS	16.5699	0.0165217	0.0106786
Cra	15.7421	0.0214257	0.0135959
RcdA	10.2926	0.231946	0.146452
GlpR	15.121	0.0321677	0.0193216
PurR	21.9629	0.000583805	0.000348333
sigma28_35	6.97829	0.819254	0.480842
RelB	8.83439	0.367972	0.207737
BaeR	21.5646	0.00145951	0.000816407
MlrA	29.956	5.83805e-05	3.26563e-05
DnaA	10.1185	0.291377	0.162367
FNR	11.0039	0.244031	0.132301
IHF	7.75308	0.756962	0.389306
NarL	6.45918	0.87384	0.446553
NanR	8.89233	0.595598	0.303997
IclR	7.485	0.785568	0.398722
SoxR	9.78388	0.341234	0.166634
UxuR	18.0912	0.00729757	0.00355953
MarA	10.3314	0.30749	0.146224
MelR	17.8686	0.00700566	0.00326563
ExuR	17.9134	0.0106836	0.00489844
CaiF	19.2972	0.00642186	0.00293906
GlrR	13.482	0.0542939	0.0247534
Rob	12.7806	0.102108	0.0464154
PdhR	17.5401	0.011501	0.00505083
CpxR	8.35698	0.678557	0.293819
sigma32_35	8.08725	0.528461	0.228071
FadR	14.8432	0.0187985	0.00807698
OxyR	8.12151	0.673594	0.282041
AcrR	10.574	0.231596	0.0947249
AraC	10.7866	0.248584	0.101245
CytR	8.67524	0.59192	0.236584
CRP	10.9524	0.208594	0.0813576
TorR	10.0279	0.374628	0.144471
ArgP	8.29484	0.670033	0.257582
NarP	10.5491	0.230428	0.0875841
GadX	7.79488	0.753634	0.282444
AsnC	13.2937	0.101057	0.0378486
SoxS	11.4014	0.21811	0.0814338
Nac	8.08621	0.695954	0.245532
EvgA	22.5891	0.000408664	0.00014151
QseB	11.7635	0.214257	0.0736943
LexA	17.8497	0.00957441	0.00324386
NsrR	11.7254	0.213906	0.0705593
GntR	17.672	0.0120264	0.00394052
MetJ	12.2774	0.108004	0.0335598
ModE	18.7363	0.00531263	0.00162193
YdeO	18.6219	0.00706404	0.00190495
PhoB	10.7756	0.284897	0.0763395
TyrR	15.6221	0.0278475	0.0073912
DeoR	15.2249	0.0324596	0.0085886
ArcA	9.05504	0.59192	0.150502
PhoP	11.2	0.299901	0.0752291
PuuR	19.6135	0.00700566	0.00175255
NhaR	14.7576	0.0519587	0.0125727
Fur	18.599	0.0121431	0.00286287
TrpR	17.1552	0.00904898	0.00202469
SlyA	11.9193	0.24549	0.0529793
RcsB	12.9165	0.121899	0.0243942
MqsA	15.3764	0.0318758	0.00621557
XylR	14.756	0.0678382	0.0128992
IscR	15.3985	0.0423259	0.00732589
BasR	19.3615	0.00554615	0.000849063
GadW	12.6493	0.202697	0.029543
RcsAB	15.0534	0.0434935	0.00633531
NrdR	16.0571	0.0213673	0.00302615
YjjQ	18.3542	0.0104501	0.00138245
RstA	17.9752	0.00945764	0.00121917
GcvA	13.7269	0.10164	0.0130843
LeuO	15.5186	0.0695312	0.00855594
ArgR	16.8199	0.0295405	0.00349422
UlaR	19.4753	0.00566291	0.000664011
OmpR	11.9621	0.289451	0.0336251
NagC	20.7609	0.00577967	0.000664011
DcuR	17.3708	0.0295405	0.00337448
AgaR	21.4025	0.00490396	0.000555156
Mlc	26.6245	0.000233522	2.17708e-05
GadE	14.7781	0.0853523	0.00612849
MntR	26.0642	0.000175142	1.08854e-05
CysB	24.6227	0.00245198	0.000130625

## Sheet: 2A
Supplementary Data 3 contains the random parent mutagenesis library sequences and their respective fluorescence scores
Supplementary Data 4 contains the genomic parent mutagenesis library sequences and their respective fluorescence scores

## Sheet: 2B
Genomic name	Genomic pNews		Random name	Random pNews
gen_7 GFP	0.0767754		rand_31 GFP	0.0868613
gen_7 RFP	0.047025		rand_31 RFP	0.0237226
gen_41 GFP	0.0389474		rand_8 GFP	0.0967742
gen_41 RFP	0.0131579		rand_8 RFP	0.00201613
gen_153 GFP	0.0378052		rand_10 GFP	0.11647
gen_153 RFP	0.114203		rand_10 RFP	0.115957
gen_213 GFP	0.0734312		rand_35 GFP	0.161908
gen_213 RFP	0.132176		rand_35 RFP	0.27267
gen_114 GFP	0.0243902		rand_23 GFP	0.0906752
gen_114 RFP	0.0328738		rand_23 RFP	0.0141479
gen_157 GFP	0.0237646		rand_56 GFP	0.0906433
gen_157 RFP	0.0184836		rand_56 RFP	0.0146199
gen_207 GFP	0.0383747		rand_12 GFP	0.0847937
gen_207 RFP	0.0519187		rand_12 RFP	0.00791408
gen_83 GFP	0.025		rand_18 GFP	0.327296
gen_83 RFP	0.0129747		rand_18 RFP	0.239327
gen_103 GFP	0.0255517		rand_6 GFP	0.130932
gen_103 RFP	0.0058072		rand_6 RFP	0.0217267
gen_128 GFP	0.0313725		rand_57 GFP	0.127691
gen_128 RFP	0.0444444		rand_57 RFP	0.108389
gen_66 GFP	0.0351494		rand_24 GFP	0.124587
gen_66 RFP	0.0140598		rand_24 RFP	0.0561056
gen_15 GFP	0.0539011		rand_28 GFP	0.0834382
gen_15 RFP	0.104849		rand_28 RFP	0.0742138
gen_147 GFP	0.0289017		rand_54 GFP	0.126856
gen_147 RFP	0.0306803		rand_54 RFP	0.017192
gen_93 GFP	0.0932312		rand_55 GFP	0.124106
gen_93 RFP	0.131545		rand_55 RFP	0.137385
gen_142 GFP	0.0443686		rand_14 GFP	0.172119
gen_142 RFP	0.114903		rand_14 RFP	0.094615
gen_164 GFP	0.0233997		rand_37 GFP	0.092842
gen_164 RFP	0.0317153		rand_37 RFP	0.0729979
gen_192 GFP	0.0352941		rand_33 GFP	0.121258
gen_192 RFP	0.00392157		rand_33 RFP	0.0116692
gen_61 GFP	0.0433735		rand_21 GFP	0.0995134
gen_61 RFP	0.0390361		rand_21 RFP	0.0145985
gen_136 GFP	0.0273271		rand_7 GFP	0.119718
gen_136 RFP	0.0192143		rand_7 RFP	0.00528169
gen_177 GFP	0.0294118		rand_26 GFP	0.086164
gen_177 RFP	0.0303605		rand_26 RFP	0.0455675
gen_202 GFP	0.0305378		rand_32 GFP	0.0947452
gen_202 RFP	0.0355515		rand_32 RFP	0.0485669
gen_53 GFP	0.0730994		rand_19 GFP	0.0960114
gen_53 RFP	0.0672515		rand_19 RFP	0.140741
gen_217 GFP	0.0268817		rand_38 GFP	0.0927117
gen_217 RFP	0.078853		rand_38 RFP	0.0610932
gen_125 GFP	0.023301		rand_43 GFP	0.106656
gen_125 RFP	0.0174757		rand_43 RFP	0.0914194
gen_211 GFP	0.0617597		rand_47 GFP	0.089259
gen_211 RFP	0.00846024		rand_47 RFP	0.518471
gen_90 GFP	0.0320681		rand_36 GFP	0.111047
gen_90 RFP	0.0121073		rand_36 RFP	0.0368217
gen_16 GFP	0.0430839		rand_11 GFP	0.0821355
gen_16 RFP	0.0238095		rand_11 RFP	0.13655
gen_172 GFP	0.0305623		rand_34 GFP	0.0797197
gen_172 RFP	0.00896496		rand_34 RFP	0.160753
gen_92 GFP	0.0344062		rand_46 GFP	0.0851385
gen_92 RFP	0.0299667		rand_46 RFP	0.0327456
gen_212 GFP	0.0237718		rand_5 GFP	0.0853333
gen_212 RFP	0.0253566		rand_5 RFP	0.0106667
gen_51 GFP	0.0780142		rand_4 GFP	0.0881963
gen_51 RFP	0.0673759		rand_4 RFP	0.145889
gen_139 GFP	0.116474		rand_39 GFP	0.108252
gen_139 RFP	0.069255		rand_39 RFP	0.00705165
gen_12 GFP	0.038526		rand_25 GFP	0.0707457
gen_12 RFP	0.0335008		rand_25 RFP	0.00239006
gen_178 GFP	0.0405962		rand_40 GFP	0.118549
gen_178 RFP	0.0346345		rand_40 RFP	0.00919775
gen_218 GFP	0.0324084		rand_60 GFP	0.119048
gen_218 RFP	0.0186459		rand_60 RFP	0.0105205
gen_27 GFP	0.0161638		rand_9 GFP	0.117775
gen_27 RFP	0.0193966		rand_9 RFP	0.0657514
gen_64 GFP	0.0305476		rand_50 GFP	0.159875
gen_64 RFP	0.0276657		rand_50 RFP	0.0179131
gen_25 GFP	0.0587204		rand_27 GFP	0.116162
gen_25 RFP	0.0394391		rand_27 RFP	0.0116162
gen_31 GFP	0.0112749		rand_16 GFP	0.117904
gen_31 RFP	0.0104076		rand_16 RFP	0.0360262
gen_105 GFP	0.0410959		rand_59 GFP	0.128352
gen_105 RFP	0.0283105		rand_59 RFP	0.0555556
gen_69 GFP	0.0353805		rand_2 GFP	0.13417
gen_69 RFP	0.0791055		rand_2 RFP	0.503861
gen_108 GFP	0.0259563		rand_58 GFP	0.116784
gen_108 RFP	0.0136612		rand_58 RFP	0.0380228
gen_123 GFP	0.034965		rand_20 GFP	0.0785169
gen_123 RFP	0.00174825		rand_20 RFP	0.00599782
gen_149 GFP	0.0391424		rand_29 GFP	0.103403
gen_149 RFP	0.0142927		rand_29 RFP	0.364202
gen_193 GFP	0.0416313		rand_22 GFP	0.0913365
gen_193 RFP	0.0150099		rand_22 RFP	0.0564137
gen_158 GFP	0.0242857		rand_3 GFP	0.121951
gen_158 RFP	0.0257143		rand_3 RFP	0.00875547
gen_163 GFP	0.0536232		rand_44 GFP	0.12229
gen_163 RFP	0.0128364		rand_44 RFP	0.0208153
gen_17 GFP	0.0277136		rand_53 GFP	0.127555
gen_17 RFP	0.0248268		rand_53 RFP	0.242028
gen_18 GFP	0.0183369		rand_15 GFP	0.109933
gen_18 RFP	0.0221748		rand_15 RFP	0.390625
gen_75 GFP	0.0186246		rand_49 GFP	0.119238
gen_75 RFP	0.012894		rand_49 RFP	0.0195035
gen_219 GFP	0.0649951		rand_30 GFP	0.0821688
gen_219 RFP	0.256681		rand_30 RFP	0.474008
gen_197 GFP	0.0560949		rand_17 GFP	0.0762053
gen_197 RFP	0.0787487		rand_17 RFP	0.0762053
gen_190 GFP	0.0310078		rand_51 GFP	0.0787977
gen_190 RFP	0.0368217		rand_51 RFP	0.203899
gen_102 GFP	0.0376068		rand_48 GFP	0.106732
gen_102 RFP	0.0136752		rand_48 RFP	0.0172414
gen_100 GFP	0.0328931		rand_13 GFP	0.111272
gen_100 RFP	0.0431099		rand_13 RFP	0.00144509
gen_45 GFP	0.0434921		rand_41 GFP	0.070169
gen_45 RFP	0.0419048		rand_41 RFP	0.00587803
gen_223 GFP	0.0204174		rand_52 GFP	0.112
gen_223 RFP	0.00771325		rand_52 RFP	0.385333
gen_104 GFP	0.0275651		rand_42 GFP	0.105603
gen_104 RFP	0.0137825		rand_42 RFP	0.0696839
gen_198 GFP	0.0259146		rand_1 GFP	0.150923
gen_198 RFP	0.0152439		rand_1 RFP	0.0276873
gen_118 GFP	0.0430984		rand_45 GFP	0.101449
gen_118 RFP	0.00640652		rand_45 RFP	0.124638
gen_151 GFP	0.0783991
gen_151 RFP	0.00932018
gen_87 GFP	0.0182768
gen_87 RFP	0.0535248
gen_201 GFP	0.0180426
gen_201 RFP	0.0129397
gen_160 GFP	0.0222393
gen_160 RFP	0.0148262
gen_82 GFP	0.0236967
gen_82 RFP	0.0151207
gen_39 GFP	0.022192
gen_39 RFP	0.00543478
gen_191 GFP	0.00585938
gen_191 RFP	0.00585938
gen_52 GFP	0.111825
gen_52 RFP	0.0539846
gen_44 GFP	0.0232448
gen_44 RFP	0.0208729
gen_10 GFP	0.0604265
gen_10 RFP	0.0118483
gen_97 GFP	0.0245041
gen_97 RFP	0.0306301
gen_70 GFP	0.0290586
gen_70 RFP	0.0204131
gen_74 GFP	0.0514469
gen_74 RFP	0.117542
gen_152 GFP	0.00137363
gen_152 RFP	0.00549451
gen_78 GFP	0.0489467
gen_78 RFP	0.00743494
gen_26 GFP	0.0385895
gen_26 RFP	0.0635396
gen_47 GFP	0.0258467
gen_47 RFP	0.00356506
gen_68 GFP	0.0542323
gen_68 RFP	0.0219861
gen_129 GFP	0.0423686
gen_129 RFP	0.00969883
gen_54 GFP	0.0415335
gen_54 RFP	0.00798722
gen_220 GFP	0.0276306
gen_220 RFP	0.0162755
gen_162 GFP	0.0353003
gen_162 RFP	0.0310854
gen_110 GFP	0.0257044
gen_110 RFP	0.0286703
gen_14 GFP	0.05
gen_14 RFP	0.00540541
gen_209 GFP	0.0313076
gen_209 RFP	0.0349908
gen_77 GFP	0.0444584
gen_77 RFP	0.0873513
gen_3 GFP	0.0606586
gen_3 RFP	0.0155979
gen_131 GFP	0.0191083
gen_131 RFP	0.00909918
gen_111 GFP	0.0187824
gen_111 RFP	0.0673575
gen_155 GFP	0.0259909
gen_155 RFP	0.0240416
gen_106 GFP	0.0286137
gen_106 RFP	0.027627
gen_167 GFP	0.0311587
gen_167 RFP	0.0204479
gen_222 GFP	0.0480447
gen_222 RFP	0.140037
gen_67 GFP	0.0482154
gen_67 RFP	0.0131497
gen_143 GFP	0.063197
gen_143 RFP	0.0734201
gen_23 GFP	0.0183028
gen_23 RFP	0.00998336
gen_88 GFP	0.033965
gen_88 RFP	0.0421881
gen_145 GFP	0.0196532
gen_145 RFP	0.0231214
gen_171 GFP	0.0310523
gen_171 RFP	0.230305
gen_19 GFP	0.0226983
gen_19 RFP	0.0318796
gen_107 GFP	0.0404164
gen_107 RFP	0.0195958
gen_65 GFP	0.0388244
gen_65 RFP	0.0439042
gen_34 GFP	0.0188849
gen_34 RFP	0.0186601
gen_199 GFP	0.0325581
gen_199 RFP	0.0224806
gen_126 GFP	0.0303301
gen_126 RFP	0.0276539
gen_196 GFP	0.029768
gen_196 RFP	0.0117019
gen_146 GFP	0.0599144
gen_146 RFP	0.00570613
gen_132 GFP	0.0396959
gen_132 RFP	0.246622
gen_57 GFP	0.0479316
gen_57 RFP	0.0214797
gen_30 GFP	0.0132827
gen_30 RFP	0.00759013
gen_225 GFP	0.0268914
gen_225 RFP	0.0290427
gen_216 GFP	0.075
gen_216 RFP	0.0179687
gen_154 GFP	0.025
gen_154 RFP	0.0154412
gen_6 GFP	0.0100806
gen_6 RFP	0.00739247
gen_5 GFP	0.0256731
gen_5 RFP	0.0156544
gen_33 GFP	0.0334365
gen_33 RFP	0.0216718
gen_32 GFP	0.0285987
gen_32 RFP	0.0257388
gen_195 GFP	0.0349819
gen_195 RFP	0.0108565
gen_215 GFP	0.0564541
gen_215 RFP	0.0927678
gen_130 GFP	0.0542907
gen_130 RFP	0.0284588
gen_210 GFP	0.0155131
gen_210 RFP	0.00238663
gen_11 GFP	0.0685112
gen_11 RFP	0.0144928
gen_150 GFP	0.0645724
gen_150 RFP	0.095986
gen_91 GFP	0.0247766
gen_91 RFP	0.0735175
gen_99 GFP	0.0197256
gen_99 RFP	0.0111492
gen_79 GFP	0.0495208
gen_79 RFP	0.0175719
gen_85 GFP	0.0362398
gen_85 RFP	0.0874149
gen_63 GFP	0.0294118
gen_63 RFP	0.0106125
gen_120 GFP	0.00653595
gen_120 RFP	0.00373483
gen_117 GFP	0.0454545
gen_117 RFP	0.0447861
gen_109 GFP	0.0308333
gen_109 RFP	0.0275
gen_49 GFP	0.0475594
gen_49 RFP	0.0187735
gen_203 GFP	0.0393343
gen_203 RFP	0.0196672
gen_133 GFP	0.0219224
gen_133 RFP	0.0275436
gen_98 GFP	0.0310016
gen_98 RFP	0.0246423
gen_141 GFP	0.0256822
gen_141 RFP	0.0220706
gen_159 GFP	0.0342205
gen_159 RFP	0.0240811
gen_94 GFP	0.035984
gen_94 RFP	0.0159929
gen_189 GFP	0.0501859
gen_189 RFP	0.363516
gen_208 GFP	0.0282409
gen_208 RFP	0.0353862
gen_194 GFP	0.0301418
gen_194 RFP	0.0283688
gen_116 GFP	0.0461997
gen_116 RFP	0.0134128
gen_205 GFP	0.0222793
gen_205 RFP	0.00599829
gen_156 GFP	0.0413437
gen_156 RFP	0.0239018
gen_62 GFP	0.0339623
gen_62 RFP	0.0191824
gen_176 GFP	0.0367483
gen_176 RFP	0.0178174
gen_188 GFP	0.0187773
gen_188 RFP	0.0423581
gen_8 GFP	0.0182195
gen_8 RFP	0.015735
gen_187 GFP	0.0344828
gen_187 RFP	0.166897
gen_9 GFP	0.0422985
gen_9 RFP	0.00558659
gen_214 GFP	0.0372727
gen_214 RFP	0.060303
gen_115 GFP	0.0811321
gen_115 RFP	0.0132075
gen_184 GFP	0.0626506
gen_184 RFP	0.427309
gen_168 GFP	0.0741117
gen_168 RFP	0.219289
gen_46 GFP	0.0152941
gen_46 RFP	0.00882353
gen_182 GFP	0.0519405
gen_182 RFP	0.0285769
gen_140 GFP	0.0374162
gen_140 RFP	0.0372397
gen_173 GFP	0.0253317
gen_173 RFP	0.0156815
gen_37 GFP	0.0400468
gen_37 RFP	0.0610932
gen_200 GFP	0.0368349
gen_200 RFP	0.095498
gen_121 GFP	0.024326
gen_121 RFP	0.0198662
gen_204 GFP	0.0250261
gen_204 RFP	0.0615224
gen_185 GFP	0.0229525
gen_185 RFP	0.0130412
gen_161 GFP	0.074826
gen_161 RFP	0.336427
gen_29 GFP	0.0181347
gen_29 RFP	0.0165803
gen_135 GFP	0.0118694
gen_135 RFP	0.0103858
gen_84 GFP	0.0151899
gen_84 RFP	0.00253165
gen_113 GFP	0.0582926
gen_113 RFP	0.0597969
gen_71 GFP	0.299381
gen_71 RFP	0.115623
gen_169 GFP	0.0381659
gen_169 RFP	0.0172277
gen_56 GFP	0.0212389
gen_56 RFP	0.0230088
gen_124 GFP	0.01974
gen_124 RFP	0.0192585
gen_58 GFP	0.0503979
gen_58 RFP	0.131742
gen_134 GFP	0.0195312
gen_134 RFP	0.0078125
gen_224 GFP	0.0319274
gen_224 RFP	0.00790861
gen_1 GFP	0.0357143
gen_1 RFP	0.0425824
gen_50 GFP	0.0178042
gen_50 RFP	0.0163205
gen_48 GFP	0.035966
gen_48 RFP	0.0314477
gen_186 GFP	0.02067
gen_186 RFP	0.0784034
gen_28 GFP	0.0424528
gen_28 RFP	0.0408805
gen_122 GFP	0.0160643
gen_122 RFP	0.00502008
gen_22 GFP	0.0364851
gen_22 RFP	0.172148
gen_13 GFP	0.0137374
gen_13 RFP	0.0109091
gen_96 GFP	0.0252336
gen_96 RFP	0.00747664
gen_81 GFP	0.0375335
gen_81 RFP	0.393566
gen_43 GFP	0.0540997
gen_43 RFP	0.00507185
gen_24 GFP	0.0368201
gen_24 RFP	0.00878661
gen_181 GFP	0.0262217
gen_181 RFP	0.00834327
gen_144 GFP	0.0307487
gen_144 RFP	0.00802139
gen_72 GFP	0.030837
gen_72 RFP	0.0249633
gen_60 GFP	0.0218228
gen_60 RFP	0.0121951
gen_165 GFP	0.0259366
gen_165 RFP	0.00768492
gen_179 GFP	0.0174707
gen_179 RFP	0.0229465
gen_183 GFP	0.0341822
gen_183 RFP	0.0344116
gen_170 GFP	0.0968039
gen_170 RFP	0.0372499
gen_148 GFP	0.0294944
gen_148 RFP	0.0280899
gen_20 GFP	0.0208127
gen_20 RFP	0.00891972
gen_112 GFP	0.0126354
gen_112 RFP	0.00541516
gen_36 GFP	0.0305233
gen_36 RFP	0.0181686
gen_4 GFP	0.0434392
gen_4 RFP	0.0452367
gen_95 GFP	0.0292398
gen_95 RFP	0.0116959
gen_89 GFP	0.0197183
gen_89 RFP	0.0190141
gen_175 GFP	0.0313589
gen_175 RFP	0.0418118
gen_138 GFP	0.0191022
gen_138 RFP	0.0878701
gen_40 GFP	0.0211394
gen_40 RFP	0.0390541
gen_174 GFP	0.0387097
gen_174 RFP	0.100806
gen_137 GFP	0.0249858
gen_137 RFP	0.238501
gen_21 GFP	0.0231065
gen_21 RFP	0.00256739
gen_101 GFP	0.0192113
gen_101 RFP	0.0091001
gen_2 GFP	0.0447179
gen_2 RFP	0.0384154
gen_80 GFP	0.0221198
gen_80 RFP	0.0156682
gen_76 GFP	0.0545287
gen_76 RFP	0.00554529
gen_55 GFP	0.0237264
gen_55 RFP	0.0153524
gen_73 GFP	0.0403162
gen_73 RFP	0.0130435
gen_206 GFP	0.0425197
gen_206 RFP	0.0700787
gen_38 GFP	0.0200276
gen_38 RFP	0.0145028
gen_59 GFP	0.0560345
gen_59 RFP	0.12033
gen_86 GFP	0.28255
gen_86 RFP	0.0463087
gen_180 GFP	0.0309883
gen_180 RFP	0.0142379
gen_221 GFP	0.0196759
gen_221 RFP	0.0150463
gen_42 GFP	0.0749441
gen_42 RFP	0.0246085
gen_35 GFP	0.0373867
gen_35 RFP	0.0524158
gen_119 GFP	0.0373281
gen_119 RFP	0.0157171
gen_166 GFP	0.0367965
gen_166 RFP	0.00757576
gen_127 GFP	0.014733
gen_127 RFP	0.00736648

## Sheet: 2C
Genomic name	Genomic parents average promoter (fluor > 1.5 a.u.) score		Random name	Random parents average promoter (fluor > 1.5 a.u.) score
gen_7 GFP	2.40361		rand_31 GFP	2.56141
gen_7 RFP	3.20553		rand_31 RFP	2.50633
gen_41 GFP	1.75		rand_8 GFP	2.02454
gen_41 RFP	1.6		rand_8 RFP	1.9375
gen_153 GFP	2.37321		rand_10 GFP	2.48472
gen_153 RFP	2.54457		rand_10 RFP	2.93679
gen_213 GFP	2.36464		rand_21 GFP	2.46425
gen_213 RFP	3.02588		rand_21 RFP	1.68337
gen_157 GFP	3.86486		rand_35 GFP	2.04525
gen_157 RFP	1.6		rand_35 RFP	2.25065
gen_83 GFP	4		rand_23 GFP	2.85867
gen_83 RFP	1.75		rand_23 RFP	2.24776
gen_128 GFP	3.49366		rand_18 GFP	3.29449
gen_128 RFP	1.96442		rand_18 RFP	2.39489
gen_15 GFP	2.40242		rand_12 GFP	3.0013
gen_15 RFP	2.98666		rand_12 RFP	1.60545
gen_93 GFP	2.78485		rand_6 GFP	1.72673
gen_93 RFP	3.07722		rand_6 RFP	2.79975
gen_147 GFP	2.84914		rand_57 GFP	2.99953
gen_147 RFP	2.87059		rand_57 RFP	2.64675
gen_142 GFP	2.06557		rand_24 GFP	2.82246
gen_142 RFP	3.43186		rand_24 RFP	2.3212
gen_164 GFP	2.46135		rand_28 GFP	2.24039
gen_164 RFP	2.76549		rand_28 RFP	2.41602
gen_61 GFP	3.78571		rand_54 GFP	2.20019
gen_61 RFP	1.75		rand_54 RFP	1.71682
gen_136 GFP	1.64615		rand_55 GFP	2.97256
gen_136 RFP	3.57704		rand_55 RFP	2.95786
gen_177 GFP	2.73756		rand_14 GFP	1.85135
gen_177 RFP	3.45146		rand_14 RFP	1.79938
gen_202 GFP	3.24916		rand_37 GFP	2.45303
gen_202 RFP	2.3		rand_37 RFP	2.48153
gen_53 GFP	2.73642		rand_33 GFP	1.52941
gen_53 RFP	3.14285		rand_33 RFP	1.6
gen_90 GFP	3.92117		rand_43 GFP	3.2111
gen_90 RFP	2.36853		rand_43 RFP	2.92468
gen_217 GFP	1.8		rand_7 GFP	3.13971
gen_217 RFP	1.9442		rand_7 RFP	2.31907
gen_211 GFP	2.785		rand_19 GFP	2.42583
gen_211 RFP	2.125		rand_19 RFP	2.32201
gen_16 GFP	1.6		rand_32 GFP	2.46815
gen_16 RFP	1.75		rand_32 RFP	3.10268
gen_172 GFP	3.5931		rand_11 GFP	2.3771
gen_172 RFP	1.86905		rand_11 RFP	2.64517
gen_92 GFP	2.54412		rand_26 GFP	1.99744
gen_92 RFP	2.75		rand_26 RFP	2.34722
gen_51 GFP	3.75532		rand_38 GFP	2.21842
gen_51 RFP	2.42878		rand_38 RFP	2.9894
gen_139 GFP	3.61714		rand_47 GFP	2.12361
gen_139 RFP	2.41024		rand_47 RFP	2.95654
gen_178 GFP	2.80787		rand_36 GFP	1.76868
gen_178 RFP	1.98293		rand_36 RFP	2.21494
gen_218 GFP	3.93182		rand_34 GFP	2.06873
gen_218 RFP	3.5		rand_34 RFP	2.97282
gen_64 GFP	2.3133		rand_46 GFP	2.55385
gen_64 RFP	2.85551		rand_46 RFP	1.51322
gen_25 GFP	3.36104		rand_5 GFP	3.98358
gen_25 RFP	3.07871		rand_5 RFP	2.08564
gen_31 GFP	3.88		rand_4 GFP	2.28738
gen_31 RFP	2.5		rand_4 RFP	3.07056
gen_105 GFP	1.6		rand_39 GFP	2.77466
gen_105 RFP	2		rand_39 RFP	1.71793
gen_69 GFP	2.37495		rand_40 GFP	2.45161
gen_69 RFP	3.7091		rand_40 RFP	1.75
gen_149 GFP	2.70712		rand_60 GFP	2.58021
gen_149 RFP	2.26481		rand_60 RFP	2.66709
gen_193 GFP	2.95125		rand_9 GFP	2.66111
gen_193 RFP	2.17292		rand_9 RFP	2.83766
gen_17 GFP	3.70677		rand_50 GFP	1.97281
gen_17 RFP	2.2		rand_50 RFP	1.86581
gen_163 GFP	3.21018		rand_27 GFP	2.48931
gen_163 RFP	2.44286		rand_27 RFP	1.72972
gen_75 GFP	3.95312		rand_16 GFP	2.67068
gen_75 RFP	2		rand_16 RFP	2.82407
gen_219 GFP	2.52167		rand_59 GFP	1.94459
gen_219 RFP	3.47779		rand_59 RFP	2.44313
gen_197 GFP	2.11681		rand_2 GFP	2.58148
gen_197 RFP	3.31989		rand_2 RFP	3.03838
gen_190 GFP	2.35		rand_58 GFP	2.90343
gen_190 RFP	1.75		rand_58 RFP	2.19409
gen_100 GFP	2.97321		rand_29 GFP	2.28604
gen_100 RFP	2.34383		rand_29 RFP	2.83516
gen_45 GFP	2.84813		rand_20 GFP	3.1594
gen_45 RFP	1.76786		rand_20 RFP	1.56166
gen_104 GFP	3.66087		rand_22 GFP	3.61205
gen_104 RFP	2.375		rand_22 RFP	2.66672
gen_118 GFP	2.63333		rand_53 GFP	2.90759
gen_118 RFP	2.7		rand_53 RFP	2.77228
gen_151 GFP	3.5656		rand_3 GFP	2.92363
gen_151 RFP	1.8		rand_3 RFP	1.91412
gen_87 GFP	2.875		rand_17 GFP	2.14197
gen_87 RFP	1.8		rand_17 RFP	2.6144
gen_160 GFP	1.54545		rand_15 GFP	2.47722
gen_160 RFP	3.95353		rand_15 RFP	3.05647
gen_201 GFP	2.40909		rand_44 GFP	1.70546
gen_201 RFP	3.33333		rand_44 RFP	2.0006
gen_44 GFP	2.71526		rand_30 GFP	2.46124
gen_44 RFP	3.58314		rand_30 RFP	2.36768
gen_52 GFP	3.4934		rand_49 GFP	2.89165
gen_52 RFP	2.44148		rand_49 RFP	2.2031
gen_10 GFP	3.57143		rand_51 GFP	2.15267
gen_10 RFP	1.6		rand_51 RFP	2.99165
gen_97 GFP	2.39407		rand_48 GFP	3.54943
gen_97 RFP	2.79423		rand_48 RFP	1.95365
gen_74 GFP	2.61977		rand_13 GFP	3.9841
gen_74 RFP	3.37287		rand_13 RFP	2.15385
gen_70 GFP	3.10241		rand_41 GFP	3.17772
gen_70 RFP	2.70833		rand_41 RFP	1.7935
gen_26 GFP	2.53837		rand_52 GFP	2.64536
gen_26 RFP	3.56942		rand_52 RFP	2.79173
gen_68 GFP	2.43571		rand_42 GFP	2.49944
gen_68 RFP	2.32773		rand_42 RFP	2.25047
gen_129 GFP	3.36412		rand_1 GFP	2.13499
gen_129 RFP	2.45		rand_1 RFP	2.21126
gen_220 GFP	3.83516		rand_45 GFP	2.08151
gen_220 RFP	1.9		rand_45 RFP	3.13109
gen_162 GFP	2.05
gen_162 RFP	2.09615
gen_110 GFP	2.08333
gen_110 RFP	1.73333
gen_77 GFP	2.58801
gen_77 RFP	3.55292
gen_3 GFP	1.66667
gen_3 RFP	2
gen_131 GFP	1.79762
gen_131 RFP	2.42222
gen_111 GFP	2.25
gen_111 RFP	3.89182
gen_155 GFP	2.8
gen_155 RFP	2.15909
gen_106 GFP	3.14286
gen_106 RFP	4
gen_222 GFP	2.40778
gen_222 RFP	3.63681
gen_143 GFP	2.31551
gen_143 RFP	3.2617
gen_67 GFP	2.59375
gen_67 RFP	2.03256
gen_23 GFP	3.4981
gen_23 RFP	1.64286
gen_88 GFP	3.25823
gen_88 RFP	2.81341
gen_171 GFP	2.53293
gen_171 RFP	3.3471
gen_107 GFP	3.23276
gen_107 RFP	2.2
gen_65 GFP	1.57273
gen_65 RFP	1.675
gen_34 GFP	1.875
gen_34 RFP	2
gen_199 GFP	3.95872
gen_199 RFP	2.92857
gen_196 GFP	3.90811
gen_196 RFP	2.15
gen_132 GFP	2.38487
gen_132 RFP	3.52623
gen_57 GFP	3.2736
gen_57 RFP	2.4625
gen_225 GFP	3.96386
gen_225 RFP	1.66667
gen_216 GFP	2.54643
gen_216 RFP	1.98333
gen_33 GFP	2.08333
gen_33 RFP	2.70833
gen_215 GFP	2.88892
gen_215 RFP	2.5624
gen_130 GFP	3.25
gen_130 RFP	1.66667
gen_11 GFP	3.95395
gen_11 RFP	2.65
gen_150 GFP	2.69231
gen_150 RFP	2.2284
gen_91 GFP	2.38929
gen_91 RFP	2.93886
gen_99 GFP	1.75
gen_99 RFP	1.6
gen_79 GFP	2.8
gen_79 RFP	2.05
gen_85 GFP	2.36412
gen_85 RFP	3.60084
gen_63 GFP	4
gen_63 RFP	2.5
gen_120 GFP	2
gen_120 RFP	4
gen_117 GFP	2.24043
gen_117 RFP	3.26356
gen_109 GFP	2.75
gen_109 RFP	3.09921
gen_49 GFP	3.35498
gen_49 RFP	1.90208
gen_203 GFP	2.635
gen_203 RFP	2.8
gen_98 GFP	3.25
gen_98 RFP	2.5
gen_141 GFP	4
gen_141 RFP	3
gen_159 GFP	3
gen_159 RFP	1.75
gen_94 GFP	2.7
gen_94 RFP	2
gen_189 GFP	2.46538
gen_189 RFP	3.69304
gen_208 GFP	2.29551
gen_208 RFP	3.06254
gen_205 GFP	4
gen_205 RFP	2.5
gen_62 GFP	3.25
gen_62 RFP	2.08333
gen_188 GFP	3
gen_188 RFP	2.53333
gen_187 GFP	2.94668
gen_187 RFP	2.78278
gen_214 GFP	2.46461
gen_214 RFP	2.56837
gen_115 GFP	3.4
gen_115 RFP	2.7
gen_184 GFP	2.86977
gen_184 RFP	3.24631
gen_168 GFP	2.40465
gen_168 RFP	3.63912
gen_182 GFP	3.11768
gen_182 RFP	2.26069
gen_140 GFP	2.71061
gen_140 RFP	2.47855
gen_37 GFP	2.88885
gen_37 RFP	2.6889
gen_200 GFP	2.69139
gen_200 RFP	3.78486
gen_204 GFP	2.475
gen_204 RFP	2.79361
gen_161 GFP	2.5746
gen_161 RFP	3.85913
gen_29 GFP	1.6
gen_29 RFP	2
gen_113 GFP	2.98244
gen_113 RFP	2.95326
gen_71 GFP	3.39719
gen_71 RFP	2.97303
gen_169 GFP	3.87722
gen_169 RFP	3.22222
gen_58 GFP	2.54579
gen_58 RFP	3.68685
gen_224 GFP	3
gen_224 RFP	4
gen_1 GFP	3.05242
gen_1 RFP	2.22917
gen_48 GFP	3.36043
gen_48 RFP	2.81531
gen_186 GFP	2.57411
gen_186 RFP	3.95659
gen_28 GFP	2.5
gen_28 RFP	2.5
gen_22 GFP	2.82603
gen_22 RFP	3.45543
gen_13 GFP	1.675
gen_13 RFP	1.63333
gen_96 GFP	2.5
gen_96 RFP	1.6
gen_81 GFP	2.83121
gen_81 RFP	2.70883
gen_43 GFP	4
gen_43 RFP	4
gen_24 GFP	4
gen_24 RFP	2
gen_72 GFP	1.85714
gen_72 RFP	2.2
gen_60 GFP	3.95667
gen_60 RFP	1.53571
gen_165 GFP	4
gen_165 RFP	4
gen_179 GFP	2.66667
gen_179 RFP	1.975
gen_183 GFP	2.94955
gen_183 RFP	2.06252
gen_170 GFP	2.23145
gen_170 RFP	2.5715
gen_36 GFP	2.8946
gen_36 RFP	2.30729
gen_4 GFP	2.57866
gen_4 RFP	2.58077
gen_175 GFP	2.70433
gen_175 RFP	2.49794
gen_89 GFP	3.78571
gen_89 RFP	4
gen_138 GFP	2.11
gen_138 RFP	2.67977
gen_40 GFP	3.25254
gen_40 RFP	3.49227
gen_174 GFP	2.5197
gen_174 RFP	3.66009
gen_137 GFP	2.48547
gen_137 RFP	3.17423
gen_76 GFP	2.77222
gen_76 RFP	1.875
gen_2 GFP	2.55647
gen_2 RFP	2.36494
gen_55 GFP	4
gen_55 RFP	1.9375
gen_73 GFP	3
gen_73 RFP	1.75
gen_206 GFP	2.53856
gen_206 RFP	3.55974
gen_59 GFP	2.6451
gen_59 RFP	3.45334
gen_86 GFP	3.81255
gen_86 RFP	2.40651
gen_180 GFP	3.76968
gen_180 RFP	1.71793
gen_221 GFP	3
gen_221 RFP	4
gen_42 GFP	3.44075
gen_42 RFP	2.47857
gen_35 GFP	2.85542
gen_35 RFP	2.41481
gen_119 GFP	2.5
gen_119 RFP	4
gen_166 GFP	3.88312
gen_166 RFP	1.75
gen_127 GFP	4
gen_127 RFP	1.75

## Sheet: 2D
See Figure S5 (this document) for information content plots

## Sheet: 2E
Type	ID	Fluor	Hotspots
rand	40	GFP	0
rand	40	RFP	0
rand	29	GFP	1
rand	29	RFP	9
rand	60	GFP	0
rand	60	RFP	1
rand	10	GFP	0
rand	10	RFP	4
rand	2	GFP	0
rand	2	RFP	12
rand	47	GFP	0
rand	47	RFP	6
rand	6	GFP	0
rand	6	RFP	0
rand	26	GFP	0
rand	26	RFP	2
rand	51	GFP	0
rand	51	RFP	4
rand	15	GFP	3
rand	15	RFP	11
rand	46	GFP	0
rand	46	RFP	0
rand	19	GFP	0
rand	19	RFP	6
rand	42	GFP	1
rand	42	RFP	3
rand	58	GFP	1
rand	58	RFP	2
rand	23	GFP	0
rand	23	RFP	0
rand	20	GFP	0
rand	20	RFP	0
rand	3	GFP	0
rand	3	RFP	0
rand	48	GFP	0
rand	48	RFP	1
rand	59	GFP	0
rand	59	RFP	2
rand	22	GFP	0
rand	22	RFP	1
rand	37	GFP	0
rand	37	RFP	1
rand	16	GFP	0
rand	16	RFP	0
rand	28	GFP	0
rand	28	RFP	3
rand	18	GFP	5
rand	18	RFP	4
rand	57	GFP	3
rand	57	RFP	7
rand	1	GFP	0
rand	1	RFP	1
rand	39	GFP	0
rand	39	RFP	0
rand	56	GFP	0
rand	56	RFP	0
rand	7	GFP	0
rand	7	RFP	0
rand	14	GFP	1
rand	14	RFP	1
rand	24	GFP	0
rand	24	RFP	2
rand	17	GFP	0
rand	17	RFP	0
rand	11	GFP	1
rand	11	RFP	3
rand	27	GFP	0
rand	27	RFP	0
rand	13	GFP	0
rand	13	RFP	0
rand	9	GFP	0
rand	9	RFP	2
rand	30	GFP	0
rand	30	RFP	7
rand	45	GFP	1
rand	45	RFP	6
rand	55	GFP	4
rand	55	RFP	4
rand	38	GFP	1
rand	38	RFP	1
rand	52	GFP	1
rand	52	RFP	7
rand	12	GFP	0
rand	12	RFP	0
rand	32	GFP	0
rand	32	RFP	1
rand	21	GFP	1
rand	21	RFP	0
rand	54	GFP	0
rand	54	RFP	1
rand	49	GFP	1
rand	49	RFP	0
rand	43	GFP	2
rand	43	RFP	4
rand	35	GFP	0
rand	35	RFP	4
rand	36	GFP	0
rand	36	RFP	1
rand	53	GFP	4
rand	53	RFP	7
rand	50	GFP	0
rand	50	RFP	0
rand	44	GFP	0
rand	44	RFP	1
rand	4	GFP	1
rand	4	RFP	5
rand	5	GFP	1
rand	5	RFP	0
rand	41	GFP	0
rand	41	RFP	0
rand	34	GFP	1
rand	34	RFP	2
rand	31	GFP	1
rand	31	RFP	1
rand	8	GFP	0
rand	8	RFP	0
rand	33	GFP	0
rand	33	RFP	0
rand	25	GFP	0
rand	25	RFP	0
gen	71	GFP	8
gen	80	RFP	0
gen	51	GFP	5
gen	176	RFP	0
gen	86	GFP	4
gen	66	RFP	0
gen	139	GFP	3
gen	222	RFP	1
gen	151	GFP	2
gen	192	RFP	0
gen	53	GFP	2
gen	126	RFP	0
gen	219	GFP	2
gen	55	RFP	0
gen	42	GFP	2
gen	85	RFP	7
gen	85	GFP	1
gen	173	RFP	0
gen	132	GFP	1
gen	132	RFP	8
gen	58	GFP	1
gen	127	RFP	0
gen	115	GFP	1
gen	212	RFP	0
gen	163	GFP	1
gen	23	RFP	0
gen	174	GFP	1
gen	70	RFP	0
gen	170	GFP	1
gen	145	RFP	0
gen	130	GFP	1
gen	217	RFP	1
gen	39	GFP	1
gen	20	RFP	0
gen	193	GFP	1
gen	138	RFP	2
gen	211	GFP	1
gen	178	RFP	0
gen	123	GFP	1
gen	208	RFP	5
gen	25	GFP	1
gen	160	RFP	0
gen	36	GFP	1
gen	58	RFP	3
gen	189	GFP	1
gen	198	RFP	0
gen	171	GFP	1
gen	99	RFP	0
gen	48	GFP	1
gen	165	RFP	0
gen	140	GFP	1
gen	22	RFP	4
gen	113	GFP	1
gen	59	RFP	4
gen	149	GFP	1
gen	35	RFP	1
gen	161	GFP	1
gen	147	RFP	0
gen	11	GFP	1
gen	91	RFP	1
gen	80	GFP	0
gen	107	RFP	0
gen	176	GFP	0
gen	153	RFP	2
gen	66	GFP	0
gen	72	RFP	0
gen	222	GFP	0
gen	15	RFP	1
gen	192	GFP	0
gen	100	RFP	0
gen	126	GFP	0
gen	118	RFP	0
gen	55	GFP	0
gen	10	RFP	0
gen	173	GFP	0
gen	109	RFP	0
gen	127	GFP	0
gen	89	RFP	0
gen	212	GFP	0
gen	209	RFP	0
gen	23	GFP	0
gen	44	RFP	0
gen	70	GFP	0
gen	224	RFP	0
gen	145	GFP	0
gen	221	RFP	0
gen	217	GFP	0
gen	214	RFP	0
gen	20	GFP	0
gen	51	RFP	1
gen	138	GFP	0
gen	31	RFP	0
gen	178	GFP	0
gen	172	RFP	0
gen	208	GFP	0
gen	93	RFP	5
gen	160	GFP	0
gen	210	RFP	0
gen	198	GFP	0
gen	150	RFP	0
gen	99	GFP	0
gen	9	RFP	0
gen	165	GFP	0
gen	24	RFP	0
gen	22	GFP	0
gen	52	RFP	0
gen	59	GFP	0
gen	18	RFP	0
gen	35	GFP	0
gen	215	RFP	1
gen	147	GFP	0
gen	115	RFP	0
gen	91	GFP	0
gen	213	RFP	1
gen	107	GFP	0
gen	163	RFP	0
gen	153	GFP	0
gen	106	RFP	0
gen	72	GFP	0
gen	188	RFP	0
gen	15	GFP	0
gen	174	RFP	3
gen	100	GFP	0
gen	131	RFP	0
gen	118	GFP	0
gen	92	RFP	0
gen	10	GFP	0
gen	179	RFP	0
gen	109	GFP	0
gen	205	RFP	0
gen	89	GFP	0
gen	38	RFP	0
gen	209	GFP	0
gen	29	RFP	0
gen	44	GFP	0
gen	8	RFP	0
gen	224	GFP	0
gen	28	RFP	0
gen	221	GFP	0
gen	180	RFP	0
gen	214	GFP	0
gen	32	RFP	0
gen	31	GFP	0
gen	14	RFP	0
gen	172	GFP	0
gen	81	RFP	2
gen	93	GFP	0
gen	122	RFP	0
gen	210	GFP	0
gen	166	RFP	0
gen	150	GFP	0
gen	78	RFP	0
gen	9	GFP	0
gen	170	RFP	0
gen	24	GFP	0
gen	94	RFP	0
gen	52	GFP	0
gen	101	RFP	0
gen	18	GFP	0
gen	54	RFP	0
gen	215	GFP	0
gen	49	RFP	0
gen	213	GFP	0
gen	50	RFP	0
gen	106	GFP	0
gen	21	RFP	0
gen	188	GFP	0
gen	177	RFP	1
gen	131	GFP	0
gen	46	RFP	0
gen	92	GFP	0
gen	57	RFP	0
gen	179	GFP	0
gen	130	RFP	0
gen	205	GFP	0
gen	65	RFP	0
gen	38	GFP	0
gen	82	RFP	0
gen	29	GFP	0
gen	26	RFP	2
gen	8	GFP	0
gen	203	RFP	0
gen	28	GFP	0
gen	47	RFP	0
gen	180	GFP	0
gen	79	RFP	0
gen	32	GFP	0
gen	103	RFP	0
gen	14	GFP	0
gen	75	RFP	0
gen	81	GFP	0
gen	216	RFP	0
gen	122	GFP	0
gen	1	RFP	0
gen	166	GFP	0
gen	225	RFP	0
gen	78	GFP	0
gen	144	RFP	0
gen	94	GFP	0
gen	159	RFP	0
gen	101	GFP	0
gen	202	RFP	0
gen	54	GFP	0
gen	168	RFP	4
gen	49	GFP	0
gen	69	RFP	2
gen	50	GFP	0
gen	39	RFP	0
gen	21	GFP	0
gen	151	RFP	0
gen	177	GFP	0
gen	3	RFP	0
gen	46	GFP	0
gen	64	RFP	1
gen	57	GFP	0
gen	197	RFP	1
gen	65	GFP	0
gen	90	RFP	0
gen	82	GFP	0
gen	13	RFP	0
gen	26	GFP	0
gen	193	RFP	0
gen	203	GFP	0
gen	200	RFP	4
gen	47	GFP	0
gen	60	RFP	0
gen	79	GFP	0
gen	182	RFP	0
gen	103	GFP	0
gen	211	RFP	0
gen	75	GFP	0
gen	199	RFP	0
gen	216	GFP	0
gen	175	RFP	0
gen	1	GFP	0
gen	96	RFP	0
gen	225	GFP	0
gen	53	RFP	3
gen	144	GFP	0
gen	196	RFP	0
gen	159	GFP	0
gen	141	RFP	0
gen	202	GFP	0
gen	12	RFP	0
gen	168	GFP	0
gen	97	RFP	0
gen	69	GFP	0
gen	95	RFP	0
gen	3	GFP	0
gen	169	RFP	0
gen	64	GFP	0
gen	37	RFP	1
gen	197	GFP	0
gen	62	RFP	0
gen	90	GFP	0
gen	17	RFP	0
gen	13	GFP	0
gen	135	RFP	0
gen	200	GFP	0
gen	125	RFP	0
gen	60	GFP	0
gen	134	RFP	0
gen	182	GFP	0
gen	143	RFP	2
gen	199	GFP	0
gen	156	RFP	0
gen	175	GFP	0
gen	74	RFP	5
gen	96	GFP	0
gen	63	RFP	0
gen	196	GFP	0
gen	117	RFP	1
gen	141	GFP	0
gen	183	RFP	0
gen	12	GFP	0
gen	68	RFP	0
gen	97	GFP	0
gen	41	RFP	0
gen	95	GFP	0
gen	104	RFP	0
gen	169	GFP	0
gen	129	RFP	0
gen	37	GFP	0
gen	120	RFP	0
gen	62	GFP	0
gen	123	RFP	0
gen	17	GFP	0
gen	112	RFP	0
gen	135	GFP	0
gen	220	RFP	0
gen	125	GFP	0
gen	88	RFP	1
gen	134	GFP	0
gen	154	RFP	0
gen	143	GFP	0
gen	87	RFP	1
gen	156	GFP	0
gen	136	RFP	0
gen	74	GFP	0
gen	25	RFP	1
gen	63	GFP	0
gen	111	RFP	1
gen	117	GFP	0
gen	36	RFP	0
gen	183	GFP	0
gen	34	RFP	0
gen	68	GFP	0
gen	167	RFP	0
gen	41	GFP	0
gen	43	RFP	0
gen	104	GFP	0
gen	184	RFP	4
gen	129	GFP	0
gen	189	RFP	6
gen	120	GFP	0
gen	40	RFP	0
gen	112	GFP	0
gen	33	RFP	0
gen	220	GFP	0
gen	171	RFP	6
gen	88	GFP	0
gen	121	RFP	0
gen	154	GFP	0
gen	56	RFP	0
gen	87	GFP	0
gen	27	RFP	0
gen	136	GFP	0
gen	204	RFP	1
gen	111	GFP	0
gen	48	RFP	0
gen	34	GFP	0
gen	128	RFP	0
gen	167	GFP	0
gen	223	RFP	0
gen	43	GFP	0
gen	133	RFP	1
gen	184	GFP	0
gen	77	RFP	1
gen	40	GFP	0
gen	84	RFP	0
gen	33	GFP	0
gen	61	RFP	0
gen	121	GFP	0
gen	194	RFP	0
gen	56	GFP	0
gen	116	RFP	0
gen	27	GFP	0
gen	152	RFP	0
gen	204	GFP	0
gen	110	RFP	0
gen	128	GFP	0
gen	201	RFP	0
gen	223	GFP	0
gen	140	RFP	1
gen	133	GFP	0
gen	187	RFP	0
gen	77	GFP	0
gen	5	RFP	0
gen	84	GFP	0
gen	16	RFP	0
gen	61	GFP	0
gen	190	RFP	0
gen	194	GFP	0
gen	195	RFP	0
gen	116	GFP	0
gen	6	RFP	0
gen	152	GFP	0
gen	71	RFP	10
gen	110	GFP	0
gen	162	RFP	0
gen	201	GFP	0
gen	113	RFP	4
gen	187	GFP	0
gen	67	RFP	0
gen	5	GFP	0
gen	83	RFP	0
gen	16	GFP	0
gen	45	RFP	0
gen	190	GFP	0
gen	98	RFP	0
gen	195	GFP	0
gen	158	RFP	0
gen	6	GFP	0
gen	137	RFP	3
gen	162	GFP	0
gen	207	RFP	1
gen	67	GFP	0
gen	108	RFP	0
gen	83	GFP	0
gen	191	RFP	0
gen	45	GFP	0
gen	76	RFP	0
gen	98	GFP	0
gen	102	RFP	0
gen	158	GFP	0
gen	186	RFP	5
gen	137	GFP	0
gen	219	RFP	3
gen	207	GFP	0
gen	42	RFP	0
gen	108	GFP	0
gen	86	RFP	0
gen	191	GFP	0
gen	155	RFP	0
gen	76	GFP	0
gen	149	RFP	0
gen	102	GFP	0
gen	185	RFP	0
gen	186	GFP	0
gen	114	RFP	0
gen	155	GFP	0
gen	19	RFP	0
gen	185	GFP	0
gen	119	RFP	0
gen	114	GFP	0
gen	148	RFP	0
gen	19	GFP	0
gen	7	RFP	1
gen	119	GFP	0
gen	139	RFP	0
gen	148	GFP	0
gen	30	RFP	0
gen	7	GFP	0
gen	2	RFP	0
gen	30	GFP	0
gen	142	RFP	1
gen	2	GFP	0
gen	161	RFP	8
gen	142	GFP	0
gen	218	RFP	0
gen	218	GFP	0
gen	146	RFP	0
gen	146	GFP	0
gen	4	RFP	0
gen	4	GFP	0
gen	11	RFP	0
gen	206	GFP	0
gen	206	RFP	2
gen	164	GFP	0
gen	164	RFP	1
gen	157	GFP	0
gen	157	RFP	0
gen	73	GFP	0
gen	73	RFP	0
gen	181	GFP	0
gen	181	RFP	0
gen	124	GFP	0
gen	124	RFP	0
gen	105	GFP	0
gen	105	RFP	0

## Sheet: 3A
See Figure S5 (this document) for all information content plots

## Sheet: 3B
Box absent	Box present
1	3.98312
1	3.99319
1.00606	3.98346
1	3.98583
1	3.96818
1	3.99006
1.01435	3.98324
1	3.92572
1	3.98704
1	3.99339
1.04082	4
1.02308	3.98714
1.14634	3.98819
1.14754	3.96891
1	3.98612
1.35841	4
1.15	3.985
1.025	4
1	3.94242
1.06667	3.9705
1	3.92208
1.01382	3.98331
1.07407	3.98511
1	3.97539
1	3.85891
1	3.89091
1	4
1	3.98484
1.04732	3.98906
1	3.97345
1.18182	3.89767
1	3.57206
1.00952	3.95185
1	3.94444
1.05597	3.95787
1.03571	3.96786
1	3.9845
1.03774	3.99003
1.12
1
1.29814
1.5
2.5
1.13846
1
1
1
1
1
1
1.02206
1.02844
1
1.06667
1
1
1
1.05844
1.02655
1
1
1.05556
1.09375
1
1
1
1.01408
1.04878
2.53
1.1875
1.6
1
1.26087
1
1.0283
1.14286
1
1.52747
1.11538
1
1.01734
1.29371
1.08219
1
1
1.01415
1.125
1.05325
1.04225
1
1
1
1.01471
1.40816
1
1.04286
1
1.0297
1.29143
1
1
1
1.04072
1
1
1
1.07692
1.15385
1.28571
1.03488
1
1.08333
1.09375
1
1
1
1
1
1.1
1
1.02158
1
1
1
1.06
1
1
1.04054
1.04945
1.01282
1.28125
1
1
1.0623
1
1.03704
1
1
1.08036
1
1.85714
1.54545
1.04036
1.07895
1
1
1.02956
1.33962
1.0297
1.01554
1
1.02632
1
1.00723
1.23864
1.02542
1.04286
1.27273
1.41912
1
1.22517
1.05769
1.0303
1
1.585
1.23333
1.72727
1.38521
2.18327
1.47468
1.75
1.08333
1.04036
1.12
1.04225
1.34247
1.15789
1.0625
1
1.16751
1
1
1
1
1
1.28125
1.04563
1
1
1.00813
1.73913
1
1.09677
1.42453
1
1.09202
1
1
1.37931
1.42857
1
1
1
1.27273
1.02256
1.06091
1.02158
1
1.13636
1
1
1
1.15
1
1.43243
1.09375
1
1.01119
1
1
3.76989
1.01562
1
1.04762
1.02239
1
1
1.00901
1
1
1
1.03306
1.08108
1.33333
1.03974
3.96604
1
1.08257
1.08372
1
1.10909
1
1
1.02256
1
1
1.0566
1.11538
1.09836
1
1.015
1.04615
1
1.01205
1.98611
1
1
1.21429
1.81818
1.09524
1
1.05696
1
1
1.05263
1.01863
1
1.02601
1.11688
1
1.10345
1
1.27273
1.05042
1
1
1.05882
1.09375
1.01935
1.0383
1
1.017
1
1
1
1.21429
1
1.0131
1
1
1.08571
1.01449
1
1.08507
1
1
1
1
1.00606
1
1
1.01685
1.02299
1
1.03061
1
1
1.14371
1
1
1
1.15
1
1.0283
1
1.02344
1
1.45
1
1.01802
1
1
1.14634
1.35294
1
1.07692
1
1
1
1
1
1.10714
1.05085
1
1
1
1
1.01357
1
1.06863
1
1
1.02553
1.03061
1.03488
3.92638
1
1.2
1.07937
1.20455
1
1
1
1
1
1.2069
1.12
1
1.02703
1
1
1.40909
1
1.03169
1.05556
1
1
1.42857
1.85714
1
1
1
1
1.03593
1
1.1
1
1.04412
1.0786
1
1.13714
1
1.09783
1.06338
1
1
1.06122
1.04795
1
1.06522
1
1.125
1
1
1
1.07143
1.78947
1.23077
1.04878
1.03297
1
1
1.17308
1
1.04651
1.02459
1
1.10714
3.25
1
1
1.06122
1
1.14286
1
1
1.04286
1
1
1
1.01293
1
1
1.05357
1.20896
1
2.12717
1
1
1.04478
1
1.52941
1.17241
1
1.11419
1.86331
1.0687
1
1
1.05282
1
1
1
1
1.11538
1.39474
1.05172
1.125
1
1.03261
1
1.075
1
1
1
1
1.04545
1.01422
1
1
1
3.86364
1
1
1.15
1
1.08571
1
1.21547
1
1
1.06667
1.13043
1
1
1
1
1.16667
1
1.125
1
1.08633
1
1.04412
1
1.21429
1.3609
1
1.33333
1
1
1.05882
1
1
1
1.05128
1
1
1
1.01911
1.08108
1.12
1.16667
1
1
1
1
1
1
1
1.2
1
1
1.08571
1
1.02875
1.02113
1.05581
1
1
1
1.04839
1
1
1
1.05357
1
1
1
1.0303
1
1.5
1.0283
1
1.01268
1.36
1
1.06122
1.09091
1.27273
1.04938
1
1
1.01362
1
1
1
1.02727
1
1.12857
1.07143
1
1
1
1
1.00926
1
1.01782
1
1.02264
1
1
1
1.01091
1
1
1
1
1
1
1.04181
1
1
1
1.13636
1
1.03846
1
1.04317
1.02174
1.08242
1
1
1.03947
1
1.34109
1
1
1.16216
1.04412
1
1.23907
1.06667
1
1
1.04412
1.07087
1.07317
1.02703
1
1.09375
1.00728
1
1.1
1.01345
1.02135
1
1
1
1.26087
1.05405
1
1
1
1
1
1.15576
1.15
1.01818
1
1
1.46154
1
1
1.06667
1.10949
1.02239
1.08824
1
1.38136
1.23077
1.09375
1.01277
1.08436
1
1.16088
1.82967
1.23077
1
1.28571
1
1
1
1
1.06294
1.07317
1.0559
1.02941
1
1
1
1.02
1.03448
1.04087
1
1.17647
1.03704
1.39583
1.31111
1.09474
1.00917
1
1
1
1
1.06593
1.16667
1
1.06993
1
1
1
1
1
1
1.10619
1.11111
1.12
1
1.02088
1
1.38554
1.02
1
1
1.06977
1.1875
1.75
1
1.07407
1
1
1.15
1
1
1
1.2
1
4
1.33333
1
1
1
1
1.1875
1
1.17647
1.11538
1.15429
1
1
1
1.04167
1.33333
1
1.04027
1
1
1
1
1.3
1
1
1
1
1
2.90217
1.23077
1
1.375
1.07692
1
1.03586
3.90816
1
1.13043
1
1.21127
1
1.08451
1.59302
1
1
1
1.3
2.77143
1.1875
1
1.15672
1.04339
3.75767
1
1.19565
1
1.06522
1
1.42857
1
1
1
1.47368
1.05505
1.2
1
1
1.2
1
1.17647
1.03834
1
1.41538
1.15385
1
1
2.5
1
1
1
1
1
1
1
1
1.13636
1.11688
1
1
1.07317
1
1.05263
1
1.04348
1.32215
1.03112
1
1.60403
1
1.11339
1
1
1
1.03974
1.0375
1
1
1.125
1
1.03361
1
1
1
1.66667
1.01167
1
1.08571
1.14286
1.11009
1
1.05625
1
1
1.1
1.29075
1
1.1
1
1
1.0339
1
1.02055
1.14286
1.07895
1.00896
1
1
1
1.24906
1
1
1
1
1.01402
1
1
1.07317
1
1
1
1.44151
1.1875
1
1.15
3.71429
1.03112
1.11321
1.03816
1.04688
1
1
1
1
1.00771
1
1.04412
1.06857
1
1.07692
1.16667
1
1.02553
1.02752
1
1.04317
1
1.02991
1.02679
1
1.36464
1
1.16667
1.375
1
1
1.0458
1.02632
1
1.10345
1
1
1.07317
1.05109
1
1
1.24643
1
1.06667
1
1
1
1
1
1.08824
1
1.33333
1.00885
1
1
1.04054
1.20048
1
1.1
1
1.02344
1
1
1.03333
1.02885
1.02479
1
1
1
1
1.16071
1.03797
1.25714
1
1.0235
1.42857
1
1
1
1
1.21429
1.07595
1.02521
1
1.13433
1
1.975
1
1.04225
1.06316
1.01714
3.90625
1.40909
1
1.03061
1.15
1
1
1.05263
1
1.04225
1.01987
1
1.23077
1.1
1.03109
1.03797
1
1
1.01282
1
1.05233
1.0318
1.01235
1
1.0625
1
1
1.06383
1
1.07317
1.15584
1
1.05797
1
1.03689
1
1.05085
1.04206
1.01714
1.27273
1.03909
1.0524
1.02151
1.08571
1.08721
1.00845
1.06818
1
1
1.76744
1.6
1.11392
1
1
1.0303
1
1.03008
1
1.21429
1
1.024
1.05889
1.11111
2.34615
1.02941
1.11111
1.05696
2.38889
1
1.01322
1.01929
1
1.04464
1.01395
1
1.05263
1.03409
1
1.02356
1
1
1
1.02778
1.02449
1
1
1.04959
1
1.07101
1
1.04615
1
1
1.05294
1.17363
1.48134
1.13043
1.03046
1.05844
1.0566
1.06061
1
1.01626
1
1
1
1
1.06522
1.1125
1
1.01724
1
1.20625
1
1.03483
1
1
1
1.02903
1.24176
1.12
1.01657
1
1
1
1
1.03171
1.25
1
1
1.14218
1
1.375
1.07018
1.11111
1
1.01101
1.04128
1
1.12
3.86364
1.04615
1
1
1.02695
1
1.36364
1
1.13636
1.00923
1
1.06081
1
1.10714
1.06522
1.375
1
1.77632
1.05738
1
1.07692
1
1.06475
1
1.04518
1
1.03175
1
1.02174
1.06897
1
1
1
1.15789
1.04186
1.01626
1
1.17647
1
1.01017
1
1
1.06818
1.02695
1.0411
1
1.19565
1.05556
1
1
1.02261
1
1
1.02284
1
1
1
1.02103
1.08333
1.01974
1
1.21788
1
1.10084
1
1
1.23077
1
1
1
1
1.02239
1
1.03279
1.12329
1
1
1.17742
1.12
1.00896
1
1
1.02655
1.1875
1
1.02326
1
1
1
1
1
1.01869
1.11765
1
1.02239
1
1
3.85
1.80952
1
1
1
1.23077
1.33333
1.08889
1
1
1.08571
1
1.11538
1
1
1.32857
1.04225
1
1.01333
1
1
1.75
3.04673
1
1
1.08824
1
1.0239
1
1
1.04225
1.0219
1
1
1
1.13043
1
1
1.02083
1
1.05263
1.07143
1.075
1.2
1
1.11111
1.02083
1.04918
3.92911
3.99286
3.62795
1.88816
1.15789
1.64286
1.96429
2.21463
1.08671
1
1.0603
1.14008
3.95714
1.9434
1.3871
1.09763
1
1
1.0283
1.04644
1
1
1
1
1
1
1.01511
1.05906
1
1.03191
1.13253
1.04337
1
1
1
1.01538
1.02885
1.072
1
1.87805
1
1.03315
1.4
1
1.3
1.04592
1.03965
1
1.02521
1
3.96104
1.15
1
1.38255
1.09215
1.03846
1.2
1
1.11364
1.02069
1.125
1.05769
1
1
1
1
1.03822
1
1.02679
1
1
1
1.66667
1.01899
1
1
1
1
1.09091
1.31343
1.02308
1.0283
1.07143
1.0339
1
1.01327
1
1
1
1.21429
1
1
1.09091
1
1
1
1
1.04839
1
1.08108
1.0137
1.03871
1
1
1.1875
1
1.03448
1.01667
1
1.52941
1.18354
1.38298
1.59504
1.02143
1.76316
1
1.09524
1.15
1
1.04167
1.45
1.9375
1.43478
1
1
1.05505
1
1.69767
1
1
1.47951
1
1
1
1
1
1.01215
1
1
1
1
1.65306
1
1
1

[truncated: 65 more sheets: 3C, 3D, 3E, 4A, 4B, 4C, 4E, S1A, S1B, S1C, S1D, S1E, S1F, S1G, S2, S3A, S3B, S3C, S4A-B, S4C_ …]
